# Supplementary material for: Genomic and structural analysis of the endocannabinoid system in Moroccans: A novel CNR1 variant (V392A) impairs CB1 receptor stability
Source: PLoS One. 2026 Apr 30;21(4):e0347606. doi: 10.1371/journal.pone.0347606 (PMC13132444; doi:10.1371/journal.pone.0347606)
Supplement: S1 Supplementary — (CSV) [file pone.0347606.s001.csv]

dbSNP_ID	CHROM:POS	Gene	Ref	Alt	Variant Type	Clinical impact (ClinVar2025)	AF	gnomADg AF
rs138396102	chr1:23870706	CNR2	C	A	SNV	.	0.0137615	0.005897
rs2501410	chr1:23870918	CNR2	T	C	SNV	.	0.972477	0.999
rs2503001	chr1:23871022	CNR2	G	A	SNV	.	0.623853	0.6344
rs138908213	chr1:23871088	CNR2	G	T	SNV	.	0.0642202	0.008985
rs34781596	chr1:23871154	CNR2	.	AA	insertion	.	0.00917431	0.009827
rs34781596	chr1:23871154	CNR2	A	-	deletion	.	0.678899	0.4805
rs34781596	chr1:23871154	CNR2	AA	-	deletion	.	0.0137615	0.01319
rs34781596	chr1:23871154	CNR2	AAA	-	deletion	.	0.0963303	0.04097
rs115291452	chr1:23871190	CNR2	A	G	SNV	.	0.00917431	0.006029
rs4649123	chr1:23871206	CNR2	A	G	SNV	.	0.623853	0.6384
rs138513977	chr1:23871305	CNR2	G	C	SNV	.	0.0183486	0.005607
rs2503000	chr1:23871408	CNR2	C	G	SNV	.	0.619266	0.6345
rs78404579	chr1:23871608	CNR2	G	T	SNV	.	0.0642202	0.008851
rs78469843	chr1:23871633	CNR2	G	C	SNV	.	0.0642202	0.008844
rs2502999	chr1:23871831	CNR2	A	G	SNV	.	0.623853	0.6326
rs2502998	chr1:23871837	CNR2	T	A	SNV	.	0.623853	0.6328
rs188526916	chr1:23871879	CNR2	T	A	SNV	.	0.00458716	0.002262
rs2502997	chr1:23871951	CNR2	G	A	SNV	.	0.623853	0.634
rs2501417	chr1:23871989	CNR2	T	C	SNV	.	0.623853	0.6343
rs141706215	chr1:23872076	CNR2	T	C	SNV	.	0.0550459	0.05982
.	chr1:23872082	CNR2	A	G	SNV	.	0.00458716	.
rs60331310	chr1:23872132	CNR2	.	AA	insertion	.	0.0471698	0.09232
rs60331310	chr1:23872132	CNR2	.	AAA	insertion	.	0.372642	0.5033
rs60331310	chr1:23872132	CNR2	.	AAAA	insertion	.	0.0943396	0.07548
rs60331310	chr1:23872132	CNR2	.	AAAAA	insertion	.	0.0235849	0.02764
rs60331310	chr1:23872132	CNR2	AAAAAAAAA	-	deletion	.	0.0141509	0.03496
rs6680132	chr1:23872314	CNR2	T	C	SNV	.	0.623853	0.6342
rs6672157	chr1:23872350	CNR2	C	G	SNV	.	0.619266	0.6343
.	chr1:23872465	CNR2	C	A	SNV	.	0.00458716	.
rs2501423	chr1:23872536	CNR2	A	C	SNV	.	0.623853	0.6408
rs2502996	chr1:23872551	CNR2	T	C	SNV	.	0.623853	0.6341
rs2501424	chr1:23872692	CNR2	T	C	SNV	.	0.605505	0.6012
rs115934370	chr1:23872788	CNR2	A	G	SNV	.	0.00917431	0.009012
rs2502995	chr1:23872800	CNR2	T	C	SNV	.	0.623853	0.6341
rs2501425	chr1:23872849	CNR2	A	C	SNV	.	0.623853	0.634
rs147680234	chr1:23872854	CNR2	C	T	SNV	.	0.00458716	0.002601
rs2502994	chr1:23872873	CNR2	T	C	SNV	.	0.623853	0.6331
rs2501426	chr1:23872874	CNR2	G	A	SNV	.	0.623853	0.6332
rs74063322	chr1:23873086	CNR2	T	C	SNV	.	0.0183486	0.03469
rs6663474	chr1:23873152	CNR2	G	A	SNV	.	0.623853	0.6345
rs74063324	chr1:23873175	CNR2	G	A	SNV	.	0.0183486	0.03299
rs66464465	chr1:23873248	CNR2	.	T	insertion	.	0.619266	0.6323
rs34254883	chr1:23873260	CNR2	.	AG	insertion	.	0.619266	0.6328
rs3003334	chr1:23873379	CNR2	G	A	SNV	.	0.623853	0.634
rs35955796	chr1:23873432	CNR2	.	A	insertion	.	0.619266	0.6335
rs3003335	chr1:23873562	CNR2	A	G	SNV	.	0.62844	0.6343
rs6665733	chr1:23873668	CNR2	T	C	SNV	.	0.623853	0.6341
rs115695667	chr1:23873713	CNR2	G	A	SNV	.	0.00917431	0.006238
rs752987687	chr1:23873938	CNR2	G	A	SNV	.	0.00458716	1.97E-05
rs1130321	chr1:23874034	CNR2	C	T	SNV	.	0.623853	0.6343
rs1130320	chr1:23874116	CNR2	A	G	SNV	.	0.623853	0.6342
rs199966509	chr1:23874142	CNR2	C	T	SNV	.	0.00458716	0.0006564
rs1106	chr1:23874282	CNR2	C	G	SNV	.	0.623853	0.6343
rs1105	chr1:23874310	CNR2	T	C	SNV	.	0.623853	0.6344
rs201694312	chr1:23874374	CNR2	T	C	SNV	.	0.00917431	0.002547
rs2229586	chr1:23874413	CNR2	G	C	SNV	.	0.541284	0.5896
rs2229585	chr1:23874431	CNR2	T	C	SNV	.	0.623853	0.6335
rs2229584	chr1:23874479	CNR2	T	C	SNV	.	0.623853	0.6335
rs2229583	chr1:23874493	CNR2	C	T	SNV	.	0.623853	0.6409
rs754195729	chr1:23874504	CNR2	C	T	SNV	.	0.00917431	1.97E-05
rs2229582	chr1:23874512	CNR2	G	C	SNV	.	0.0183486	0.03474
rs74783386	chr1:46410816	FAAH	G	C	SNV	not_provided	0.00458716	0.001943
rs77724956	chr1:46411612	FAAH	T	G	SNV	not_provided	0.00458716	0.001963
rs6107027	chr20:25307996	ABHD12	G	A	SNV	PHARC_syndrome	0.426605	0.4301
rs1049353	chr6:88143916	CNR1	C	T	SNV	.	0.151376	0.1971
rs144233963	chr6:88144363	CNR1	G	A	SNV	not_provided	0.00917431	0.006942
rs143691394	chr6:88144435	CNR1	G	A	SNV	.	0.00458716	0.0001314
rs539485363	chr6:88144780	CNR1	C	T	SNV	.	0.00458716	6.57E-06
rs2229581	chr1:23874604	CNR2	G	C	SNV	.	0.623853	0.6345
rs2229580	chr1:23874619	CNR2	C	T	SNV	.	0.623853	0.6345
rs2502993	chr1:23874772	CNR2	A	G	SNV	.	0.623853	0.6345
rs4649124	chr1:23874867	CNR2	A	G	SNV	.	0.623853	0.6346
rs3003336	chr1:23874958	CNR2	C	T	SNV	.	0.623853	0.6343
rs2502991	chr1:23875828	CNR2	A	G	SNV	.	0.623853	0.6342
rs533724600	chr1:23875866	CNR2	C	A	SNV	.	0.00458716	1.32E-05
rs116341471	chr1:23875882	CNR2	G	A	SNV	.	0.00917431	0.009037
rs150599301	chr1:23876195	CNR2	.	TTTA	insertion	.	0.541284	0.58
rs150599301	chr1:23876195	CNR2	.	TTTATTTA	insertion	.	0.00917431	0.02015
rs149791075	chr1:23876256	CNR2	G	T	SNV	.	0.0642202	0.008725
rs145763727	chr1:23876326	CNR2	C	A	SNV	.	0.0642202	0.008725
rs6667839	chr1:23876351	CNR2	C	T	SNV	.	0.623853	0.6314
rs6672499	chr1:23876352	CNR2	A	G	SNV	.	0.623853	0.6317
rs61778163	chr1:23876495	CNR2	G	A	SNV	.	0.224771	0.276
rs141404379	chr1:23876568	CNR2	G	T	SNV	.	0.0642202	0.008831
rs145180569	chr1:23876715	CNR2	G	A	SNV	.	0.00917431	0.01052
rs2501433	chr1:23876756	CNR2	A	G	SNV	.	0.619266	0.6343
rs72220399	chr1:23876834	CNR2	.	A	insertion	.	0.00458716	0.003121
rs72220399	chr1:23876834	CNR2	A	-	deletion	.	0.087156	0.07479
rs72220399	chr1:23876834	CNR2	AAAA	-	deletion	.	0.0137615	0.01948
rs72220399	chr1:23876834	CNR2	AAAAA	-	deletion	.	0.610092	0.6293
rs6658703	chr1:23876926	CNR2	G	T	SNV	.	0.614679	0.6334
rs2501434	chr1:23876935	CNR2	C	T	SNV	.	0.623853	0.6334
rs540823074	chr1:23876993	CNR2	T	C	SNV	.	0.00458716	0.001202
rs78071999	chr1:23877034	CNR2	G	A	SNV	.	0.00917431	0.01473
rs6673210	chr1:23877044	CNR2	A	G	SNV	.	0.623853	0.6331
rs79959001	chr1:23877094	CNR2	C	T	SNV	.	0.0183486	0.03141
rs67057665	chr1:23877149	CNR2	.	A	insertion	.	0.00917431	0.0005738
rs67057665	chr1:23877149	CNR2	A	-	deletion	.	0.614679	0.6337
rs7516774	chr1:23877358	CNR2	G	A	SNV	.	0.0642202	0.0674
rs189432973	chr1:23877371	CNR2	C	T	SNV	.	0.00458716	0.00713
rs138146436	chr1:23877463	CNR2	G	C	SNV	.	0.00917431	0.01461
rs3123555	chr1:23877496	CNR2	A	G	SNV	.	0.623853	0.6323
rs3123556	chr1:23877518	CNR2	T	C	SNV	.	0.623853	0.6326
rs3123557	chr1:23877583	CNR2	C	T	SNV	.	0.541284	0.5928
rs6424119	chr1:23877653	CNR2	A	G	SNV	.	0.623853	0.6325
rs6661990	chr1:23877686	CNR2	G	A	SNV	.	0.0183486	0.03299
rs6424120	chr1:23877699	CNR2	C	T	SNV	.	0.623853	0.6331
rs1639915485	chr1:23877900	CNR2	G	A	SNV	.	0.00458716	6.59E-06
rs879262067	chr1:23877961	CNR2	A	-	deletion	.	0.00917431	0.01375
rs4341315	chr1:23878193	CNR2	C	G	SNV	.	0.619266	0.6333
rs34398263	chr1:23878444	CNR2	.	T	insertion	.	0.623853	0.6315
rs149021696	chr1:23878510	CNR2	G	C	SNV	.	0.0642202	0.008884
rs2501367	chr1:23878784	CNR2	C	A	SNV	.	0.623853	0.633
rs2502990	chr1:23878805	CNR2	C	T	SNV	.	0.623853	0.6331
rs2502989	chr1:23878917	CNR2	G	A	SNV	.	0.610092	0.6322
.	chr1:23878980	CNR2	T	C	SNV	.	0.00458716	.
rs2502988	chr1:23879118	CNR2	T	C	SNV	.	0.623853	0.6336
rs561825363	chr1:23879242	CNR2	C	T	SNV	.	0.00458716	0.0003559
rs5026182	chr1:23879316	CNR2	A	C	SNV	.	0.0642202	0.008858
rs2501369	chr1:23879542	CNR2	G	A	SNV	.	0.614679	0.6296
rs183236776	chr1:23879548	CNR2	G	A	SNV	.	0.00917431	0.008127
rs2501370	chr1:23879563	CNR2	T	C	SNV	.	0.62844	0.6376
rs142971648	chr1:23880185	CNR2	.	TTTTTTTT	insertion	.	0.0321101	0.02481
rs142971648	chr1:23880185	CNR2	.	TTTTTTTTT	insertion	.	0.770642	0.8072
rs142971648	chr1:23880185	CNR2	.	TTTTTTTTTT	insertion	.	0.0137615	0.006663
rs142971648	chr1:23880185	CNR2	.	TTTTTTTTTTTT	insertion	.	0.059633	0.00718
rs12747718	chr1:23880263	CNR2	C	T	SNV	.	0.885321	0.8531
rs1022124415	chr1:23880303	CNR2	G	A	SNV	.	0.00458716	1.98E-05
rs6424121	chr1:23880376	CNR2	A	G	SNV	.	0.688073	0.7249
rs923242396	chr1:23880379	CNR2	G	A	SNV	.	0.00458716	0.0007907
rs903700983	chr1:23880410	CNR2	G	A	SNV	.	0.00458716	1.98E-05
rs61778165	chr1:23880469	CNR2	T	C	SNV	.	0.0688073	0.06138
rs61778166	chr1:23880470	CNR2	A	G	SNV	.	0.0688073	0.06173
rs6689530	chr1:23880495	CNR2	T	C	SNV	.	0.844037	0.853
rs138639956	chr1:23880626	CNR2	C	T	SNV	.	0.00917431	0.01403
rs9424395	chr1:23880652	CNR2	G	A	SNV	.	0.802752	0.8267
rs9424396	chr1:23880673	CNR2	C	T	SNV	.	0.816514	0.8361
rs12760563	chr1:23880726	CNR2	T	G	SNV	.	0.766055	0.7456
rs1030533384	chr1:23880744	CNR2	A	G	SNV	.	0.00458716	2.65E-05
.	chr1:23880770	CNR2	C	A	SNV	.	0.00458716	.
rs116628442	chr1:23880926	CNR2	T	C	SNV	.	0.0550459	0.008507
rs546663258	chr1:23881002	CNR2	G	A	SNV	.	0.0137615	0.006324
rs112741635	chr1:23881014	CNR2	A	G	SNV	.	0.545872	0.5663
rs61265525	chr1:23881047	CNR2	G	A	SNV	.	0.0137615	0.01244
rs9699877	chr1:23881051	CNR2	A	G	SNV	.	0.912844	0.8668
rs71514241	chr1:23881056	CNR2	A	G	SNV	.	0.766055	0.7355
rs59221746	chr1:23881125	CNR2	A	C	SNV	.	0.0137615	0.01226
rs79102269	chr1:23881271	CNR2	G	A	SNV	.	0.146789	0.1339
rs28876803	chr1:23881287	CNR2	G	A	SNV	.	0.752294	0.7224
rs776969544	chr1:23881367	CNR2	C	T	SNV	.	0.00458716	0.000237
rs55915634	chr1:23881401	CNR2	A	T	SNV	.	0.0137615	0.01193
rs140600989	chr1:23881436	CNR2	T	C	SNV	.	0.00917431	0.009191
rs1377447443	chr1:23881507	CNR2	G	-	deletion	.	0.00458716	0.0002374
rs28845540	chr1:23881563	CNR2	A	G	SNV	.	0.885321	0.8556
rs570299583	chr1:23881591	CNR2	A	-	deletion	.	0.0183486	0.04471
rs192051570	chr1:23881660	CNR2	G	A	SNV	.	0.00917431	0.002188
rs12727568	chr1:23881746	CNR2	T	C	SNV	.	0.912844	0.8723
rs12727710	chr1:23881830	CNR2	T	G	SNV	.	0.912844	0.8743
rs12754324	chr1:23881883	CNR2	C	T	SNV	.	0.752294	0.7268
rs79165853	chr1:23881892	CNR2	A	-	deletion	.	0.00917431	0.005287
rs114198973	chr1:23881893	CNR2	A	T	SNV	.	0.00458716	0.02208
rs12727867	chr1:23881936	CNR2	T	C	SNV	.	0.678899	0.7174
rs28404091	chr1:23881985	CNR2	A	G	SNV	.	0.752294	0.7266
rs201048289	chr1:23882088	CNR2	.	T	insertion	.	0.0137615	0.01184
rs138023131	chr1:23882091	CNR2	T	C	SNV	.	0.0412844	0.01161
.	chr1:23882205	CNR2	G	T	SNV	.	0.00458716	.
.	chr1:23882293	CNR2	C	A	SNV	.	0.00458716	.
rs7541711	chr1:23882293	CNR2	C	T	SNV	.	0.752294	0.726
rs7541713	chr1:23882299	CNR2	C	A	SNV	.	0.752294	0.726
rs4262478	chr1:23882326	CNR2	T	C	SNV	.	0.0275229	0.01524
rs7541819	chr1:23882385	CNR2	C	T	SNV	.	0.752294	0.7262
rs7532916	chr1:23882395	CNR2	G	T	SNV	.	0.752294	0.7263
rs7541841	chr1:23882444	CNR2	C	T	SNV	.	0.752294	0.7271
rs12741866	chr1:23882544	CNR2	A	G	SNV	.	0.752294	0.7281
rs12759311	chr1:23882621	CNR2	C	T	SNV	.	0.752294	0.7392
rs12759316	chr1:23882634	CNR2	C	T	SNV	.	0.674312	0.7009
rs34245051	chr1:23882651	CNR2	.	A	insertion	.	0.311927	0.2839
rs34245051	chr1:23882651	CNR2	.	AA	insertion	.	0.614679	0.6459
rs34245051	chr1:23882651	CNR2	.	AAA	insertion	.	0.0366972	0.02393
rs34245051	chr1:23882651	CNR2	AAAA	-	deletion	.	0.00458716	0.003453
rs12759455	chr1:23882678	CNR2	C	A	SNV	.	0.752294	0.7251
rs12733278	chr1:23882888	CNR2	T	C	SNV	.	0.752294	0.7271
rs74065403	chr1:23883073	CNR2	A	G	SNV	.	0.00917431	0.002022
rs12759917	chr1:23883140	CNR2	G	T	SNV	.	0.752294	0.7269
rs1396686061	chr1:23883289	CNR2	G	A	SNV	.	0.00458716	1.97E-05
rs4625225	chr1:23883481	CNR2	C	T	SNV	.	0.752294	0.7268
rs7528292	chr1:23883577	CNR2	C	T	SNV	.	0.885321	0.8571
rs58748639	chr1:23883582	CNR2	T	C	SNV	.	0.00458716	0.01528
rs75296863	chr1:23883590	CNR2	C	T	SNV	.	0.119266	0.1142
rs7519330	chr1:23883643	CNR2	G	A	SNV	.	0.752294	0.7268
rs150442653	chr1:23883697	CNR2	C	T	SNV	.	0.137615	0.1206
rs7535720	chr1:23883717	CNR2	T	C	SNV	.	0.752294	0.7267
rs1273787348	chr1:23883797	CNR2	T	A	SNV	.	0.00458716	1.98E-05
rs60390132	chr1:23883902	CNR2	T	-	deletion	.	0.752294	0.7266
rs7519729	chr1:23883963	CNR2	G	C	SNV	.	0.752294	0.7269
rs61098202	chr1:23884077	CNR2	.	TTTTTG	insertion	.	0.747706	0.7243
rs12742876	chr1:23884132	CNR2	T	G	SNV	.	0.747706	0.7254
rs112533423	chr1:23884190	CNR2	G	C	SNV	.	0.0137615	0.02453
rs61778195	chr1:23884404	CNR2	C	A	SNV	.	0.752294	0.7128
rs150122846	chr1:23884563	CNR2	C	T	SNV	.	0.00458716	0.008105
rs76135131	chr1:23884716	CNR2	C	A	SNV	.	0.119266	0.1183
rs34296408	chr1:23884804	CNR2	.	T	insertion	.	0.105505	0.1157
rs34296408	chr1:23884804	CNR2	.	TT	insertion	.	0.0366972	0.01781
rs34296408	chr1:23884804	CNR2	TT	-	deletion	.	0.752294	0.7252
rs4498749	chr1:23884840	CNR2	G	A	SNV	.	0.752294	0.7281
rs4535949	chr1:23884852	CNR2	G	C	SNV	.	0.752294	0.7268
rs540858346	chr1:23884893	CNR2	C	T	SNV	.	0.0458716	0.0009083
rs142701445	chr1:23884926	CNR2	G	A	SNV	.	0.00458716	0.01516
rs71983975	chr1:23885264	CNR2	C	-	deletion	.	0.151376	0.1502
rs4233044	chr1:23885266	CNR2	C	T	SNV	.	0.825688	0.869
rs199859124	chr1:23885269	CNR2	A	T	SNV	.	0.151376	0.1528
rs144981647	chr1:23885321	CNR2	T	C	SNV	.	0.0137615	0.006392
rs3923183	chr1:23885423	CNR2	T	C	SNV	.	0.908257	0.8724
rs114121816	chr1:23885490	CNR2	A	G	SNV	.	0.00458716	0.001655
.	chr1:23885491	CNR2	G	-	deletion	.	0.00458716	.
rs4501783	chr1:23885554	CNR2	G	T	SNV	.	0.688073	0.7181
rs5026902	chr1:23885610	CNR2	C	T	SNV	.	0.752294	0.7271
rs188402516	chr1:23885630	CNR2	A	G	SNV	.	0.00458716	0.01568
rs71514242	chr1:23885643	CNR2	G	A	SNV	.	0.752294	0.7275
rs76862926	chr1:23885645	CNR2	T	C	SNV	.	0.752294	0.7288
rs76212845	chr1:23885646	CNR2	G	A	SNV	.	0.752294	0.728
rs71514243	chr1:23885648	CNR2	A	G	SNV	.	0.747706	0.7295
rs139335638	chr1:23885652	CNR2	G	T	SNV	.	0.00458716	0.01575
rs4649126	chr1:23885654	CNR2	T	C	SNV	.	0.747706	0.7301
rs4648917	chr1:23885655	CNR2	G	A	SNV	.	0.747706	0.7283
rs4649127	chr1:23885665	CNR2	A	G	SNV	.	0.747706	0.7292
rs146352432	chr1:23885681	CNR2	C	G	SNV	.	0.00458716	0.00509
rs4648918	chr1:23885687	CNR2	A	G	SNV	.	0.747706	0.7267
rs770824354	chr1:23885834	CNR2	C	T	SNV	.	0.00458716	0.0005718
rs4648919	chr1:23885846	CNR2	G	C	SNV	.	0.752294	0.7272
rs553483419	chr1:23885885	CNR2	A	G	SNV	.	0.00917431	0.005872
rs143281762	chr1:23885893	CNR2	GGC	-	deletion	.	0.752294	0.7374
rs4648920	chr1:23885972	CNR2	A	G	SNV	.	0.908257	0.8728
rs4649128	chr1:23886014	CNR2	A	C	SNV	.	0.880734	0.8696
rs6424122	chr1:23886128	CNR2	T	G	SNV	.	0.752294	0.7263
.	chr1:23886137	CNR2	C	T	SNV	.	0.00458716	.
rs71026697	chr1:23886188	CNR2	.	AA	insertion	.	0.646789	0.6766
rs71026697	chr1:23886188	CNR2	.	AAA	insertion	.	0.105505	0.03334
rs71026697	chr1:23886188	CNR2	A	-	deletion	.	0.155963	0.1561
rs913754502	chr1:23886291	CNR2	G	A	SNV	.	0.00458716	0.000125
rs6424123	chr1:23886339	CNR2	C	T	SNV	.	0.752294	0.7159
rs7537808	chr1:23886509	CNR2	C	T	SNV	.	0.752294	0.7158
rs536126608	chr1:23886643	CNR2	C	T	SNV	.	0.00458716	0.0006829
rs56317514	chr1:23886671	CNR2	T	C	SNV	.	0.00458716	0.01527
rs60347280	chr1:23886777	CNR2	G	A	SNV	.	0.0137615	0.01212
rs5773059	chr1:23886896	CNR2	T	-	deletion	.	0.752294	0.7151
rs146500036	chr1:23886946	CNR2	C	T	SNV	.	0.0229358	0.01517
rs187007575	chr1:23887164	CNR2	C	T	SNV	.	0.00458716	0.00151
rs115933101	chr1:23887308	CNR2	A	G	SNV	.	0.0688073	0.008789
rs59905777	chr1:23887780	CNR2	A	T	SNV	.	0.00458716	0.01548
rs55811335	chr1:23887819	CNR2	A	-	deletion	.	0.821101	0.8471
rs56170964	chr1:23887856	CNR2	A	-	deletion	.	0.821101	0.8465
rs2501385	chr1:23887940	CNR2	C	T	SNV	.	0.821101	0.8461
rs2502956	chr1:23888060	CNR2	T	C	SNV	.	0.821101	0.8461
rs2501386	chr1:23888093	CNR2	A	G	SNV	.	0.821101	0.8446
rs138798774	chr1:23888154	CNR2	T	C	SNV	.	0.00458716	0.006572
rs28546382	chr1:23888162	CNR2	G	A	SNV	.	0.0229358	0.03228
rs185096525	chr1:23888205	CNR2	C	T	SNV	.	0.0137615	0.001937
rs116457494	chr1:23888211	CNR2	C	T	SNV	.	0.0275229	0.02246
rs2501387	chr1:23888231	CNR2	A	G	SNV	.	0.821101	0.8461
rs2501388	chr1:23888378	CNR2	A	G	SNV	.	0.821101	0.8462
rs16828924	chr1:23888430	CNR2	T	G	SNV	.	0.0688073	0.00874
rs75427196	chr1:23888526	CNR2	G	A	SNV	.	0.00458716	0.02425
rs16828926	chr1:23888640	CNR2	G	A	SNV	.	0.119266	0.1185
rs1050258042	chr1:23888696	CNR2	C	T	SNV	.	0.00458716	6.58E-06
rs189584555	chr1:23888736	CNR2	C	T	SNV	.	0.0229358	0.0005261
rs370020999	chr1:23888979	CNR2	T	G	SNV	.	0.00458716	0.001386
rs61778196	chr1:23888983	CNR2	T	G	SNV	.	0.821101	0.8458
rs6699263	chr1:23888987	CNR2	T	G	SNV	.	0.821101	0.8458
rs3003322	chr1:23889084	CNR2	T	C	SNV	.	0.821101	0.8462
rs6682096	chr1:23889102	CNR2	G	A	SNV	.	0.821101	0.8459
rs6691618	chr1:23889105	CNR2	C	T	SNV	.	0.821101	0.845
rs2501389	chr1:23889128	CNR2	C	G	SNV	.	0.821101	0.846
rs6696395	chr1:23889162	CNR2	A	C	SNV	.	0.954128	0.9757
rs6424125	chr1:23889172	CNR2	T	G	SNV	.	0.752294	0.8373
rs114906949	chr1:23889217	CNR2	G	C	SNV	.	0.00917431	0.008967
rs7554234	chr1:23889259	CNR2	T	C	SNV	.	0.821101	0.8461
rs2501390	chr1:23889306	CNR2	A	G	SNV	.	0.821101	0.8464
rs114526930	chr1:23889323	CNR2	C	T	SNV	.	0.0137615	0.005254
rs115583733	chr1:23889350	CNR2	G	A	SNV	.	0.00917431	0.01039
rs1018538234	chr1:23889371	CNR2	C	G	SNV	.	0.00458716	1.31E-05
rs143279787	chr1:23889504	CNR2	A	T	SNV	.	0.00458716	0.01536
rs200742705	chr1:23889529	CNR2	C	-	deletion	.	0.00917431	0.01798
rs2501391	chr1:23889628	CNR2	G	A	SNV	.	0.756881	0.8373
rs2501392	chr1:23889691	CNR2	G	C	SNV	.	0.821101	0.8462
rs116343276	chr1:23889810	CNR2	T	G	SNV	.	0.0688073	0.008757
rs2501393	chr1:23889903	CNR2	T	G	SNV	.	0.821101	0.8461
rs186850969	chr1:23890027	CNR2	T	G	SNV	.	0.0183486	0.004908
rs2502957	chr1:23890051	CNR2	T	C	SNV	.	0.821101	0.8462
rs78429929	chr1:23890193	CNR2	C	T	SNV	.	0.00458716	0.01163
rs2502958	chr1:23890233	CNR2	C	T	SNV	.	0.816514	0.8472
rs1220837038	chr1:23890258	CNR2	C	A	SNV	.	0.00458716	0.007443
rs35692845	chr1:23890258	CNR2	.	A	insertion	.	0.188073	0.1448
rs35692845	chr1:23890258	CNR2	.	AA	insertion	.	0.220183	0.1479
rs35692845	chr1:23890258	CNR2	.	AAA	insertion	.	0.00458716	0.002442
rs2501394	chr1:23890275	CNR2	G	A	SNV	.	0.821101	0.8233
rs2501395	chr1:23890321	CNR2	T	C	SNV	.	0.821101	0.8457
rs2502959	chr1:23890371	CNR2	A	C	SNV	.	0.821101	0.8462
rs115189935	chr1:23890472	CNR2	G	A	SNV	.	0.0688073	0.008734
rs4259581	chr1:23890536	CNR2	C	T	SNV	.	0.821101	0.846
rs6424126	chr1:23890598	CNR2	A	G	SNV	.	0.821101	0.8457
rs7541728	chr1:23890602	CNR2	G	A	SNV	.	0.752294	0.8369
rs113912490	chr1:23890692	CNR2	C	T	SNV	.	0.0137615	0.01105
rs34698652	chr1:23890745	CNR2	A	-	deletion	.	0.798165	0.8385
rs201886082	chr1:23890870	CNR2	TCT	-	deletion	.	0.0229358	0.0239
rs1391349608	chr1:23890876	CNR2	TCTTC	-	deletion	.	0.00458716	0.05225
rs66643447	chr1:23890879	CNR2	TC	-	deletion	.	0.729358	0.7973
rs768030406	chr1:23890880	CNR2	C	-	deletion	.	0.0733945	0.2711
rs1235444917	chr1:23890881	CNR2	.	T	insertion	.	0.0137615	0.2763
rs2502960	chr1:23891023	CNR2	C	T	SNV	.	0.821101	0.8459
rs1393709135	chr1:23891052	CNR2	.	TA	insertion	.	0.00458716	0.000198
rs2502961	chr1:23891077	CNR2	A	G	SNV	.	0.821101	0.8459
rs2501396	chr1:23891130	CNR2	T	A	SNV	.	0.821101	0.846
rs146481491	chr1:23891158	CNR2	G	C	SNV	.	0.0137615	0.01524
rs2501397	chr1:23891202	CNR2	C	T	SNV	.	0.821101	0.8461
rs57856234	chr1:23891275	CNR2	.	TG	insertion	.	0.0137615	0.01044
rs57856234	chr1:23891275	CNR2	.	TGTGTGTG	insertion	.	0.00458716	0.001237
rs57856234	chr1:23891275	CNR2	.	TGTGTGTGTG	insertion	.	0.12844	0.1169
rs57856234	chr1:23891275	CNR2	.	TGTGTGTGTGTG	insertion	.	0.00917431	0.006063
rs57856234	chr1:23891275	CNR2	TGTGTGTGTGTGTG	-	deletion	.	0.816514	0.8466
rs2502962	chr1:23891366	CNR2	C	T	SNV	.	0.0688073	0.1173
rs2502963	chr1:23891406	CNR2	T	G	SNV	.	0.977064	0.991
rs12752830	chr1:23891491	CNR2	T	C	SNV	.	0.816514	0.846
rs12736774	chr1:23891492	CNR2	G	A	SNV	.	0.816514	0.8458
rs2502964	chr1:23891574	CNR2	A	G	SNV	.	0.821101	0.8477
rs771509283	chr1:23891619	CNR2	.	A	insertion	.	0.123853	0.3781
rs58607626	chr1:23891635	CNR2	.	AAAAG	insertion	.	0.165138	0.1273
rs57661707	chr1:23891635	CNR2	.	AAAG	insertion	.	0.655963	0.6998
rs16828947	chr1:23891663	CNR2	A	C	SNV	.	0.0688073	0.008775
rs2502965	chr1:23891786	CNR2	G	A	SNV	.	0.821101	0.8459
rs4285653	chr1:23892040	CNR2	C	T	SNV	.	0.775229	0.8165
rs75192505	chr1:23892159	CNR2	T	A	SNV	.	0.0137615	0.01317
rs3003323	chr1:23892245	CNR2	T	G	SNV	.	0.793578	0.8188
rs4573477	chr1:23892252	CNR2	G	A	SNV	.	0.793578	0.8188
rs3003324	chr1:23892324	CNR2	T	C	SNV	.	0.793578	0.8193
rs2502966	chr1:23892470	CNR2	G	A	SNV	.	0.954128	0.9763
rs2501398	chr1:23892668	CNR2	G	T	SNV	.	0.775229	0.813
rs6424127	chr1:23892744	CNR2	T	C	SNV	.	0.798165	0.8173
rs6424128	chr1:23892752	CNR2	C	T	SNV	.	0.798165	0.817
rs6424129	chr1:23892803	CNR2	G	A	SNV	.	0.798165	0.8169
rs6424130	chr1:23892884	CNR2	T	C	SNV	.	0.798165	0.8175
rs148163618	chr1:23892895	CNR2	A	T	SNV	.	0.00458716	0.007324
rs150712987	chr1:23892995	CNR2	G	A	SNV	.	0.0183486	0.005759
rs7512349	chr1:23893092	CNR2	C	T	SNV	.	0.798165	0.8174
rs12750971	chr1:23893100	CNR2	C	T	SNV	.	0.683486	0.7599
rs7519581	chr1:23893101	CNR2	T	A	SNV	.	0.798165	0.8174
rs7512373	chr1:23893146	CNR2	C	T	SNV	.	0.954128	0.9751
rs2502967	chr1:23893227	CNR2	A	G	SNV	.	0.798165	0.8175
rs2501399	chr1:23893268	CNR2	C	A	SNV	.	0.798165	0.8176
rs2501400	chr1:23893310	CNR2	C	T	SNV	.	0.798165	0.8174
rs2502968	chr1:23893359	CNR2	A	G	SNV	.	0.798165	0.8175
rs950759384	chr1:23893572	CNR2	C	T	SNV	.	0.00458716	5.92E-05
rs2501401	chr1:23893573	CNR2	A	G	SNV	.	0.798165	0.8158
rs548120135	chr1:23893594	CNR2	G	T	SNV	.	0.00917431	0.0002691
rs2502969	chr1:23893788	CNR2	T	C	SNV	.	0.798165	0.8175
rs139057248	chr1:23893842	CNR2	G	T	SNV	.	0.00458716	0.0006898
rs2502970	chr1:23893853	CNR2	A	G	SNV	.	0.798165	0.8176
rs2501402	chr1:23893917	CNR2	G	A	SNV	.	0.798165	0.8179
rs6424131	chr1:23894116	CNR2	C	A	SNV	.	0.796296	0.8323
rs61646362	chr1:23894123	CNR2	.	A	insertion	.	0.93578	0.9831
rs7415219	chr1:23894138	CNR2	G	A	SNV	.	0.796296	0.8172
rs7550908	chr1:23894158	CNR2	T	C	SNV	.	0.798165	0.8176
rs7550371	chr1:23894172	CNR2	A	G	SNV	.	0.798165	0.8174
rs7537224	chr1:23894201	CNR2	G	A	SNV	.	0.793578	0.8178
rs113493988	chr1:23894421	CNR2	AAA	-	deletion	.	0.0688073	0.02011
rs113493988	chr1:23894421	CNR2	AAAA	-	deletion	.	0.724771	0.7977
rs28478747	chr1:23894428	CNR2	A	C	SNV	.	0.178899	0.1827
rs146585324	chr1:23894433	CNR2	.	TT	insertion	.	0.0688073	0.0203
rs146585324	chr1:23894433	CNR2	.	TTT	insertion	.	0.724771	0.7957
rs76490496	chr1:23894433	CNR2	A	T	SNV	.	0.178899	0.1754
rs140482048	chr1:23894445	CNR2	.	AAGG	insertion	.	0.183486	0.3098
rs71026700	chr1:23894449	CNR2	AAGGAAGGAAGGAAGGAAGC	-	deletion	.	0.788991	0.8139
rs71575781	chr1:23894641	CNR2	.	A	insertion	.	0.0825688	0.009154
rs71575781	chr1:23894641	CNR2	.	AA	insertion	.	0.201835	0.2616
rs71575781	chr1:23894641	CNR2	.	AAA	insertion	.	0.477064	0.4753
rs71575781	chr1:23894641	CNR2	.	AAAA	insertion	.	0.0137615	0.01985
rs12730734	chr1:23894645	CNR2	T	A	SNV	.	0.791667	0.8123
rs113092874	chr1:23894648	CNR2	T	A	SNV	.	0.791667	0.8131
rs146886023	chr1:23894651	CNR2	T	A	SNV	.	0.791667	0.8142
rs7553656	chr1:23894654	CNR2	T	A	SNV	.	0.791667	0.8136
rs55963374	chr1:23894763	CNR2	C	T	SNV	.	0.798165	0.8389
rs56339195	chr1:23894765	CNR2	C	A	SNV	.	0.798165	0.8168
rs201078947	chr1:23894765	CNR2	.	A	insertion	.	0.155963	0.1434
rs56655698	chr1:23894773	CNR2	.	G	insertion	.	0.788991	0.7979
rs56655698	chr1:23894773	CNR2	.	GAAAG	insertion	.	0.00917431	0.01795
rs2501403	chr1:23894831	CNR2	T	A	SNV	.	0.798165	0.8176
rs3003326	chr1:23894990	CNR2	T	C	SNV	.	0.798165	0.8178
rs28735813	chr1:23895049	CNR2	A	G	SNV	.	0.178899	0.1618
rs35829803	chr1:23895185	CNR2	G	-	deletion	.	0.798165	0.8175
rs9424397	chr1:23895327	CNR2	G	T	SNV	.	0.798165	0.8177
rs9424398	chr1:23895344	CNR2	T	G	SNV	.	0.798165	0.8175
rs12724034	chr1:23895428	CNR2	C	A	SNV	.	0.798165	0.8176
rs9424399	chr1:23895445	CNR2	G	A	SNV	.	0.729358	0.798
rs2502971	chr1:23895539	CNR2	G	A	SNV	.	0.798165	0.8177
.	chr1:23895606	CNR2	A	C	SNV	.	0.00458716	.
rs2502972	chr1:23895619	CNR2	C	G	SNV	.	0.798165	0.8177
rs9424400	chr1:23895707	CNR2	A	G	SNV	.	0.798165	0.8178
.	chr1:23895761	CNR2	C	T	SNV	.	0.00458716	.
rs565997540	chr1:23895781	CNR2	C	T	SNV	.	0.00458716	3.29E-05
rs539632863	chr1:23895791	CNR2	C	G	SNV	.	0.00458716	5.26E-05
rs116078599	chr1:23895798	CNR2	G	A	SNV	.	0.0688073	0.01052
rs9424338	chr1:23896245	CNR2	G	T	SNV	.	0.729358	0.7972
rs2501404	chr1:23896281	CNR2	G	A	SNV	.	0.798165	0.8175
rs747991444	chr1:23896729	CNR2	T	C	SNV	.	0.00917431	0.000217
rs3003327	chr1:23896736	CNR2	G	A	SNV	.	0.798165	0.8171
rs3003623	chr1:23896755	CNR2	G	A	SNV	.	0.798165	0.8177
rs1056195799	chr1:23896793	CNR2	.	GCTG	insertion	.	0.00458716	7.89E-05
rs5773060	chr1:23896881	CNR2	.	T	insertion	.	0.87156	0.8086
rs5773060	chr1:23896881	CNR2	.	TT	insertion	.	0.087156	0.1645
.	chr1:23897167	CNR2	A	G	SNV	.	0.00458716	.
rs7517678	chr1:23897260	CNR2	T	C	SNV	.	0.00917431	0.001821
rs2502973	chr1:23897285	CNR2	A	T	SNV	.	0.798165	0.8175
rs79505416	chr1:23897301	CNR2	C	T	SNV	.	0.0688073	0.008775
rs2502974	chr1:23897369	CNR2	T	G	SNV	.	0.798165	0.8173
rs551711524	chr1:23897471	CNR2	T	C	SNV	.	0.00458716	9.72E-05
rs35662001	chr1:23897481	CNR2	.	TT	insertion	.	0.788991	0.7983
rs35662001	chr1:23897481	CNR2	.	TTT	insertion	.	0.00917431	0.001155
rs535769911	chr1:23897567	CNR2	C	T	SNV	.	0.00458716	5.28E-05
rs972885733	chr1:23897684	CNR2	A	T	SNV	.	0.00917431	9.31E-05
rs1483937820	chr1:23897703	CNR2	A	G	SNV	.	0.00917431	7.92E-05
rs534812192	chr1:23897711	CNR2	T	C	SNV	.	0.00917431	0.0001453
rs541569836	chr1:23898109	CNR2	C	T	SNV	.	0.0137615	0.004569
rs11486174	chr1:23898147	CNR2	C	A	SNV	.	0.977064	0.9586
rs139156571	chr1:23898176	CNR2	G	T	SNV	.	0.146789	0.09529
rs1302467542	chr1:23898280	CNR2	G	A	SNV	.	0.00458716	1.35E-05
rs192231458	chr1:23898282	CNR2	C	G	SNV	.	0.0688073	0.008561
rs532462635	chr1:23898296	CNR2	C	T	SNV	.	0.00458716	0.007207
rs1488869150	chr1:23898326	CNR2	C	T	SNV	.	0.00458716	5.56E-05
.	chr1:23898335	CNR2	.	CCCTTA	insertion	.	0.0140187	.
rs557452268	chr1:23898335	CNR2	TTTT	-	deletion	.	0.0140187	0.0006938
rs557452268	chr1:23898335	CNR2	TTTTT	-	deletion	.	0.0514019	0.0313
rs1351155359	chr1:23898342	CNR2	T	C	SNV	.	0.813131	0.8802
rs1332439141	chr1:23898427	CNR2	C	T	SNV	.	0.00458716	2.74E-05
rs11488707	chr1:23898443	CNR2	A	G	SNV	.	0.954128	0.9657
rs11488704	chr1:23898563	CNR2	G	A	SNV	.	0.977064	0.9814
rs11488705	chr1:23898567	CNR2	C	T	SNV	.	0.977064	0.9815
rs35143021	chr1:23898614	CNR2	.	A	insertion	.	0.976852	0.9814
rs11488708	chr1:23898630	CNR2	A	G	SNV	.	0.976852	0.9816
rs553504738	chr1:23898635	CNR2	T	C	SNV	.	0.00917431	0.001417
rs71026701	chr1:23898641	CNR2	T	-	deletion	.	0.0601852	0.02437
rs71026701	chr1:23898641	CNR2	TT	-	deletion	.	0.837963	0.4313
rs71026701	chr1:23898641	CNR2	TTT	-	deletion	.	0.0416667	0.04004
rs12750356	chr1:23898715	CNR2	C	T	SNV	.	0.853211	0.9264
rs6663610	chr1:23898746	CNR2	A	G	SNV	.	0.977064	0.9806
rs144607376	chr1:23898799	CNR2	T	C	SNV	.	0.0458716	0.04285
rs6663800	chr1:23898900	CNR2	A	G	SNV	.	0.977064	0.9811
rs2501405	chr1:23899020	CNR2	T	A	SNV	.	0.0550459	0.0209
rs2501405	chr1:23899020	CNR2	T	C	SNV	.	0.853211	0.951
rs2501406	chr1:23899040	CNR2	T	C	SNV	.	0.908257	0.9719
rs75875032	chr1:23899050	CNR2	G	A	SNV	.	0.0183486	0.04059
rs2501407	chr1:23899140	CNR2	C	T	SNV	.	0.977064	0.9916
rs571855994	chr1:23899155	CNR2	G	A	SNV	.	0.00917431	0.0006706
rs2502976	chr1:23899252	CNR2	G	C	SNV	.	0.977064	0.9807
rs56015103	chr1:23899392	CNR2	.	GGCATA	insertion	.	0.977064	0.9916
rs917912205	chr1:23899529	CNR2	T	C	SNV	.	0.00458716	6.61E-06
rs143727745	chr1:23899554	CNR2	G	A	SNV	.	0.0688073	0.03228
rs2501408	chr1:23899601	CNR2	C	A	SNV	.	0.977064	0.9808
rs377117383	chr1:23899834	CNR2	A	G	SNV	.	0.00495049	0.0007468
rs1557532547	chr1:23899902	CNR2	GAAAGAGAAAGAAAGAAAGAGAAAGAAAGAGAAAGAAAGGAAAGAGAAAGAAAG	-	deletion	.	0.0046729	0.07972
rs1240737739	chr1:23899905	CNR2	AG	-	deletion	.	0.808411	0.9081
rs1201357267	chr1:23899905	CNR2	AGAGAAAGAAAGAAAGAGAAAGAAAG	-	deletion	.	0.0233645	0.0483
rs761997702	chr1:23899921	CNR2	A	-	deletion	.	0.841837	0.9114
rs773284566	chr1:23899930	CNR2	GAGAAAGAAAGGAAAGAGAAAGAAAG	-	deletion	.	0.796117	0.9029
rs766470176	chr1:23899969	CNR2	AAAGGAAAGAAAGAAAGAAAA	-	deletion	.	0.747706	0.8772
rs369795076	chr1:23899986	CNR2	AAAA	-	deletion	.	0.0825688	0.4919
rs28521811	chr1:23899990	CNR2	A	G	SNV	.	0.0346535	0.2959
rs61778212	chr1:23900038	CNR2	A	G	SNV	.	0.151376	0.1453
rs28811678	chr1:23900094	CNR2	A	G	SNV	.	0.977064	0.9807
rs28831375	chr1:23900148	CNR2	T	C	SNV	.	0.977064	0.9808
rs9424401	chr1:23900302	CNR2	T	G	SNV	.	0.977064	0.9807
rs7520304	chr1:23900449	CNR2	C	T	SNV	.	0.977064	0.9809
rs56203777	chr1:23900504	CNR2	TT	-	deletion	.	0.87156	0.8246
rs56203777	chr1:23900504	CNR2	TTT	-	deletion	.	0.0321101	0.0459
rs199565123	chr1:23900507	CNR2	.	G	insertion	.	0.059633	0.3126
rs7556638	chr1:23900576	CNR2	G	A	SNV	.	0.977064	0.9812
rs114384424	chr1:23900810	CNR2	T	C	SNV	.	0.0688073	0.008749
rs7525246	chr1:23900811	CNR2	A	G	SNV	.	0.981651	0.988
rs7520719	chr1:23900831	CNR2	C	T	SNV	.	0.981651	0.9881
.	chr1:23900836	CNR2	G	-	deletion	.	0.00458716	.
rs1158529195	chr1:23900849	CNR2	C	T	SNV	.	0.00458716	4.61E-05
rs7520726	chr1:23900856	CNR2	C	T	SNV	.	0.981651	0.988
rs7528055	chr1:23900866	CNR2	T	A	SNV	.	0.981651	0.9881
rs9424402	chr1:23900946	CNR2	C	T	SNV	.	0.981651	0.9881
rs34347345	chr1:23901040	CNR2	.	T	insertion	.	0.912844	0.9792
rs192088894	chr1:23901214	CNR2	G	A	SNV	.	0.0137615	0.0003023
rs7514411	chr1:23901260	CNR2	G	A	SNV	.	0.981651	0.9881
rs61778213	chr1:23901444	CNR2	C	T	SNV	.	0.155963	0.1462
rs4649133	chr1:23901618	CNR2	G	A	SNV	.	0.981651	0.9855
rs4649134	chr1:23901642	CNR2	G	A	SNV	.	0.981651	0.9856
rs4649135	chr1:23901716	CNR2	A	G	SNV	.	0.981651	0.988
rs576373063	chr1:23901852	CNR2	G	A	SNV	.	0.00458716	0.0002297
rs4649136	chr1:23901869	CNR2	A	G	SNV	.	0.981651	0.9874
rs4648921	chr1:23901918	CNR2	C	T	SNV	.	0.981651	0.988
rs116164842	chr1:23901927	CNR2	G	C	SNV	.	0.0229358	0.0281
rs4648922	chr1:23901929	CNR2	T	C	SNV	.	0.981651	0.9881
rs4648923	chr1:23901953	CNR2	G	A	SNV	.	0.981651	0.988
rs6669546	chr1:23902104	CNR2	C	G	SNV	.	0.972477	0.9862
rs6669556	chr1:23902128	CNR2	C	T	SNV	.	0.688073	0.7508
rs551574989	chr1:23902160	CNR2	C	T	SNV	.	0.0412844	0.0009123
rs56319936	chr1:23902220	CNR2	CCCGAGTGACAA	-	deletion	.	0.972477	0.9862
rs6662481	chr1:23902272	CNR2	G	C	SNV	.	0.972477	0.9862
rs116261591	chr1:23902338	CNR2	C	T	SNV	.	0.0229358	0.005238
rs995602662	chr1:23902358	CNR2	G	A	SNV	.	0.00917431	0.0001117
rs6662584	chr1:23902373	CNR2	G	A	SNV	.	0.972477	0.9862
.	chr1:23902432	CNR2	G	A	SNV	.	0.00458716	.
rs78725484	chr1:23902488	CNR2	C	T	SNV	.	0.0229358	0.02814
rs6672272	chr1:23902542	CNR2	C	A	SNV	.	0.972477	0.9866
rs6677264	chr1:23902616	CNR2	A	G	SNV	.	0.972477	0.9862
rs1570720750	chr1:23902649	CNR2	C	T	SNV	.	0.00458716	6.57E-06
rs6662949	chr1:23902717	CNR2	G	T	SNV	.	0.0688073	0.008731
rs1406848353	chr1:23902785	CNR2	TG	-	deletion	.	0.0229358	0.004466
rs6680554	chr1:23902786	CNR2	T	C	SNV	.	0.834862	0.9139
rs553516398	chr1:23902788	CNR2	GCGG	-	deletion	.	0.0229358	0.004471
rs140709798	chr1:23902898	CNR2	C	T	SNV	.	0.00458716	0.007714
rs61778217	chr1:23902923	CNR2	G	A	SNV	.	0.087156	0.1129
rs57812017	chr1:23903079	CNR2	.	GGC	insertion	.	0.963303	0.9858
rs138514908	chr1:23903133	CNR2	C	T	SNV	.	0.0825688	0.03151
rs75761020	chr1:23903335	CNR2	G	A	SNV	.	0.12844	0.08341
rs6696522	chr1:23903504	CNR2	G	A	SNV	.	0.0688073	0.008772
rs112143003	chr1:23903577	CNR2	.	A	insertion	.	0.674312	0.6301
rs112143003	chr1:23903577	CNR2	.	AA	insertion	.	0.0963303	0.1416
rs112143003	chr1:23903577	CNR2	.	AAA	insertion	.	0.0229358	0.02985
rs112143003	chr1:23903577	CNR2	.	AAAA	insertion	.	0.00458716	0.01645
rs112143003	chr1:23903577	CNR2	A	-	deletion	.	0.0366972	0.0324
rs74065432	chr1:23903744	CNR2	T	C	SNV	.	0.00458716	0.01292
rs56848734	chr1:23904005	CNR2	G	T	SNV	.	0.0137615	0.01576
rs184139323	chr1:23904205	CNR2	C	T	SNV	.	0.00458716	0.003294
rs116077133	chr1:23904418	CNR2	G	T	SNV	.	0.0137615	0.01509
rs4259582	chr1:23904526	CNR2	A	G	SNV	.	0.844037	0.8805
rs79318728	chr1:23904603	CNR2	C	T	SNV	.	0.0688073	0.009617
rs371418074	chr1:23905086	CNR2	CTGGTGATTATGACAATAGTAGCAA	-	deletion	.	0.0137615	0.01594
rs1199647705	chr1:23905190	CNR2	.	TT	insertion	.	0.0137615	0.01109
rs1199647705	chr1:23905190	CNR2	.	TTTT	insertion	.	0.0321101	0.06273
rs6703474	chr1:23905551	CNR2	G	A	SNV	.	0.0688073	0.008745
rs934909288	chr1:23905723	CNR2	G	A	SNV	.	0.00458716	0.0006572
rs2501409	chr1:23905799	CNR2	C	A	SNV	.	0.908257	0.887
rs16828999	chr1:23906059	CNR2	G	A	SNV	.	0.0688073	0.009069
rs71026702	chr1:23906119	CNR2	.	G	insertion	.	0.944954	0.9544
rs76494519	chr1:23906409	CNR2	G	A	SNV	.	0.00458716	0.01328
rs72665135	chr1:23906492	CNR2	A	G	SNV	.	0.0733945	0.0339
rs66559631	chr1:23906507	CNR2	.	T	insertion	.	0.0733945	0.09875
rs66559631	chr1:23906507	CNR2	T	-	deletion	.	0.908257	0.8828
rs527273787	chr1:23906527	CNR2	A	G	SNV	.	0.00458716	0.0008055
rs55955111	chr1:23906546	CNR2	.	T	insertion	.	0.894495	0.8835
rs6424132	chr1:23906546	CNR2	C	T	SNV	.	0.0366972	0.06757
rs28695556	chr1:23906661	CNR2	C	T	SNV	.	0.169725	0.149
rs6658495	chr1:23906822	CNR2	G	A	SNV	.	0.908257	0.8873
rs1017573804	chr1:23906995	CNR2	C	T	SNV	.	0.00458716	1.34E-05
rs2501411	chr1:23907258	CNR2	G	T	SNV	.	0.908257	0.8874
rs58616828	chr1:23907408	CNR2	A	-	deletion	.	0.816514	0.775
rs9728437	chr1:23907551	CNR2	C	T	SNV	.	0.908257	0.8875
rs6679436	chr1:23907697	CNR2	T	C	SNV	.	0.876147	0.9431
rs11486175	chr1:23907757	CNR2	T	C	SNV	.	0.0137615	0.01064
rs6676399	chr1:23907860	CNR2	A	G	SNV	.	0.944954	0.9544
rs6671665	chr1:23907879	CNR2	C	G	SNV	.	0.944954	0.9544
rs35507609	chr1:23907981	CNR2	.	T	insertion	.	0.545872	0.5695
rs35507609	chr1:23907981	CNR2	.	TT	insertion	.	0.33945	0.3144
rs35507609	chr1:23907981	CNR2	.	TTT	insertion	.	0.0366972	0.05367
rs138086387	chr1:23908169	CNR2	C	T	SNV	.	0.0183486	0.004683
rs2501412	chr1:23908363	CNR2	C	T	SNV	.	0.83945	0.8742
rs2501413	chr1:23908468	CNR2	C	A	SNV	.	0.83945	0.8706
rs2501414	chr1:23908475	CNR2	C	A	SNV	.	0.908257	0.8931
rs76234297	chr1:23908476	CNR2	T	C	SNV	.	0.0229358	0.01644
rs78060824	chr1:23908510	CNR2	T	G	SNV	.	0.00917431	0.009123
rs4387128	chr1:23908512	CNR2	G	A	SNV	.	0.944954	0.9548
rs6665256	chr1:23908589	CNR2	G	A	SNV	.	0.0366972	0.04932
rs75193376	chr1:23908780	CNR2	G	A	SNV	.	0.00917431	0.009067
.	chr1:23908798	CNR2	G	A	SNV	.	0.00458716	.
.	chr1:23908882	CNR2	G	A	SNV	.	0.00458716	.
rs533114412	chr1:23909067	CNR2	C	T	SNV	.	0.00458716	0.0001183
rs74065435	chr1:23909417	CNR2	C	T	SNV	.	0.0275229	0.03643
rs61778219	chr1:23909442	CNR2	C	T	SNV	.	0.0917431	0.1133
rs112371065	chr1:23909457	CNR2	C	T	SNV	.	0.0688073	0.01374
rs74065436	chr1:23909770	CNR2	C	T	SNV	.	0.00458716	0.01323
rs34885370	chr1:23910122	CNR2	.	T	insertion	.	0.788991	0.8512
rs34885370	chr1:23910122	CNR2	.	TT	insertion	.	0.0137615	0.02952
rs34885370	chr1:23910122	CNR2	TTTTTTT	-	deletion	.	0.00458716	0.001746
rs538322736	chr1:23910132	CNR2	T	C	SNV	.	0.00458716	0.0005772
rs16860719	chr1:23910323	CNR2	T	C	SNV	.	0.0688073	0.008776
rs34083515	chr1:23910654	CNR2	.	A	insertion	.	0.56422	0.7176
rs34083515	chr1:23910654	CNR2	.	AA	insertion	.	0.059633	0.04066
rs34083515	chr1:23910654	CNR2	.	AAA	insertion	.	0.0137615	0.007965
rs34083515	chr1:23910654	CNR2	.	AAAAAA	insertion	.	0.0458716	0.002053
rs34083515	chr1:23910654	CNR2	.	AAAAAAA	insertion	.	0.00458716	0.0002176
rs34083515	chr1:23910654	CNR2	AAAAAA	-	deletion	.	0.00458716	0.0004349
rs113534192	chr1:23910930	CNR2	G	A	SNV	.	0.00917431	0.004326
rs3123558	chr1:23911141	CNR2	A	T	SNV	.	0.944954	0.9265
rs74065438	chr1:23911441	CNR2	G	A	SNV	.	0.00917431	0.03528
rs9424339	chr1:23911472	CNR2	A	T	SNV	.	0.669725	0.7191
rs180861139	chr1:23911535	CNR2	C	T	SNV	.	0.0137615	0.0003153
.	chr1:23911843	CNR2	A	T	SNV	.	0.00458716	.
rs16829011	chr1:23911933	CNR2	C	T	SNV	.	0.0183486	0.01574
rs139615188	chr1:23912080	CNR2	G	A	SNV	.	0.0412844	0.004406
.	chr1:23912409	CNR2	A	G	SNV	.	0.00458716	.
rs2501415	chr1:23912588	CNR2	T	G	SNV	.	0.958716	0.9543
rs2503004	chr1:23912904	CNR2	T	A	SNV	.	0.93578	0.9298
rs2501416	chr1:23913042	CNR2	C	T	SNV	.	0.93578	0.9298
rs144200557	chr1:23913059	CNR2	C	T	SNV	.	0.0137615	0.009082
rs749625302	chr1:23913093	CNR2	.	GAGGTG	insertion	.	0.00458716	0.007323
rs59416608	chr1:23913098	CNR2	.	GGAGGT	insertion	.	0.931193	0.9265
rs2502954	chr1:23913098	CNR2	C	T	SNV	.	0.00458716	0.0008482
rs201128103	chr1:23913118	CNR2	C	-	deletion	.	0.0137615	0.008576
rs2502955	chr1:23913229	CNR2	C	G	SNV	.	0.949541	0.9347
.	chr1:23913296	CNR2	C	T	SNV	.	0.00458716	.
.	chr1:23913475	CNR2	T	A	SNV	.	0.00458716	.
rs142145137	chr1:23913490	CNR2	GTTGA	-	deletion	.	0.00458716	0.007498
rs535613263	chr1:23913533	CNR2	T	A	SNV	.	0.00458716	1.97E-05
rs66529386	chr1:23914063	CNR2	.	TGTGTGTGTG	insertion	.	0.0779817	0.01529
rs66529386	chr1:23914063	CNR2	.	TGTGTGTGTGTG	insertion	.	0.00458716	0.0002877
rs66529386	chr1:23914063	CNR2	TG	-	deletion	.	0.885321	0.9335
rs149087281	chr1:23914160	CNR2	C	T	SNV	.	0.0688073	0.02814
rs28628015	chr1:23914161	CNR2	A	G	SNV	.	0.0963303	0.08358
rs141900620	chr1:23914169	CNR2	T	C	SNV	.	0.0688073	0.0282
rs145626257	chr1:23914183	CNR2	T	C	SNV	.	0.0688073	0.02885
rs142827667	chr1:23914355	CNR2	T	C	SNV	.	0.0688073	0.02836
rs932996963	chr1:23914483	CNR2	C	T	SNV	.	0.00458716	9.21E-05
rs35074009	chr1:23914591	CNR2	T	-	deletion	.	0.90367	0.8959
rs1640639764	chr1:23914605	CNR2	T	-	deletion	.	0.00458716	4.92E-05
rs4649137	chr1:23914645	CNR2	T	C	SNV	.	0.958716	0.9715
rs4649138	chr1:23914726	CNR2	G	A	SNV	.	0.862385	0.8906
rs543938917	chr1:23915041	CNR2	C	T	SNV	.	0.0137615	0.0001182
rs9424403	chr1:23915169	CNR2	G	A	SNV	.	0.958716	0.9684
rs145700027	chr1:23915311	CNR2	G	C	SNV	.	0.00458716	0.001925
rs76788213	chr1:23915339	CNR2	G	A	SNV	.	0.16055	0.1426
rs80326571	chr1:23915340	CNR2	A	G	SNV	.	0.16055	0.1426
rs60992169	chr1:23915442	CNR2	G	A	SNV	.	0.0275229	0.05155
rs58066302	chr1:23915572	CNR2	A	-	deletion	.	0.0229358	0.01418
rs58066302	chr1:23915572	CNR2	AA	-	deletion	.	0.756881	0.8076
rs58066302	chr1:23915572	CNR2	AAA	-	deletion	.	0.174312	0.1219
rs4598442	chr1:23915841	CNR2	C	T	SNV	.	0.958716	0.9684
rs3003330	chr1:23915843	CNR2	G	T	SNV	.	0.958716	0.9684
rs3003331	chr1:23915916	CNR2	G	A	SNV	.	0.958716	0.9684
rs4412541	chr1:23915963	CNR2	A	G	SNV	.	0.958716	0.9684
rs114079745	chr1:23916256	CNR2	G	A	SNV	.	0.00458716	0.01397
rs116370338	chr1:23916301	CNR2	C	A	SNV	.	0.00917431	0.009545
.	chr1:23916536	CNR2	G	A	SNV	.	0.00458716	.
rs35018980	chr1:23916624	CNR2	AGAG	-	deletion	.	0.862385	0.8904
rs2502975	chr1:23916883	CNR2	T	C	SNV	.	0.885321	0.9167
rs2502977	chr1:23917084	CNR2	T	C	SNV	.	0.862385	0.9107
rs2501418	chr1:23917140	CNR2	G	A	SNV	.	0.862385	0.9168
rs56004814	chr1:23917226	CNR2	G	A	SNV	.	0.00458716	0.01314
rs60815248	chr1:23917423	CNR2	.	A	insertion	.	0.830275	0.9138
rs539872304	chr1:23917478	CNR2	TGGGAAAATAAAACAAAATGTGTCTGCAATCATA	-	deletion	.	0.00458716	0.001459
rs9424404	chr1:23917687	CNR2	A	G	SNV	.	0.958716	0.966
rs9424340	chr1:23917772	CNR2	T	C	SNV	.	0.958716	0.9659
rs7541177	chr1:23917809	CNR2	C	T	SNV	.	0.963303	0.9661
rs537384607	chr1:23917820	CNR2	C	T	SNV	.	0.00917431	0.00075
rs7541275	chr1:23917910	CNR2	C	T	SNV	.	0.958716	0.9626
rs758407587	chr1:23918161	CNR2	G	A	SNV	.	0.0275229	9.19E-05
rs141484095	chr1:23918259	CNR2	G	T	SNV	.	0.0642202	0.008636
rs2100214018	chr1:46389322	FAAH	A	G	SNV	.	0.738532	0.7092
rs201070992	chr1:46389361	FAAH	T	-	deletion	.	0.284404	0.2178
rs2100214125	chr1:46389626	FAAH	A	G	SNV	.	0.284404	0.2245
rs147484431	chr1:46389868	FAAH	C	T	SNV	.	0.0137615	0.01038
rs192873652	chr1:46389900	FAAH	T	C	SNV	.	0.0229358	0.002376
rs188774586	chr1:46389988	FAAH	C	T	SNV	.	0.0137615	0.01537
rs142858520	chr1:46390476	FAAH	.	G	insertion	.	0.0137615	0.01759
rs115031752	chr1:46390612	FAAH	G	A	SNV	.	0.0183486	0.01716
rs2100214155	chr1:46390690	FAAH	G	A	SNV	.	0.0917431	0.1139
rs2100249302	chr1:46390713	FAAH	G	T	SNV	.	0.0825688	0
rs199996202	chr1:46390714	FAAH	C	T	SNV	.	0.0733945	0.0006252
rs2100214182	chr1:46390783	FAAH	G	A	SNV	.	0.0917431	0.1145
rs2100428731	chr1:46390810	FAAH	G	A	SNV	.	0.00458716	4.60E-05
rs2100429033	chr1:46391265	FAAH	A	T	SNV	.	0.00917431	0.0004859
rs115792406	chr1:46391347	FAAH	C	T	SNV	.	0.0458716	0.02788
rs151134840	chr1:46391711	FAAH	G	T	SNV	.	0.0183486	0.02825
rs111266159	chr1:46391800	FAAH	.	T	insertion	.	0.087156	0.1194
rs111266159	chr1:46391800	FAAH	.	TT	insertion	.	0.0504587	0.02366
rs111266159	chr1:46391800	FAAH	.	TTT	insertion	.	0.279817	0.2372
rs2100249505	chr1:46391817	FAAH	T	C	SNV	.	0.0825688	0.0736
rs144038973	chr1:46391925	FAAH	A	G	SNV	.	0.0183486	0.02823
rs2100214221	chr1:46392275	FAAH	G	A	SNV	.	0.284404	0.2245
rs189759579	chr1:46392295	FAAH	G	C	SNV	.	0.0137615	0.01031
rs2100249547	chr1:46392353	FAAH	A	G	SNV	.	0.087156	0.07615
rs150147556	chr1:46392357	FAAH	G	A	SNV	.	0.00458716	0.03665
rs2100214256	chr1:46392457	FAAH	A	G	SNV	.	0.977064	0.9671
rs2100430002	chr1:46392602	FAAH	T	G	SNV	.	0.00917431	0.0006043
rs2100249667	chr1:46392904	FAAH	T	C	SNV	.	0.449541	0.4143
rs960193335	chr1:46392913	FAAH	C	G	SNV	.	0.00458716	1.32E-05
rs1984491	chr1:46392935	FAAH	T	G	SNV	.	0.284404	0.2243
rs2100249737	chr1:46392997	FAAH	C	T	SNV	.	0.0917431	0.114
rs1984490	chr1:46393062	FAAH	A	G	SNV	.	0.284404	0.2239
rs11589812	chr1:46393076	FAAH	C	T	SNV	.	0.293578	0.2764
rs2100430895	chr1:46393169	FAAH	C	T	SNV	.	0.00458716	0.00021
rs139900413	chr1:46393206	FAAH	A	T	SNV	.	0.00917431	0.001444
rs2100249878	chr1:46393352	FAAH	A	G	SNV	.	0.284404	0.2245
rs2100431199	chr1:46393441	FAAH	C	T	SNV	.	0.0275229	0.0171
rs2100249910	chr1:46393553	FAAH	A	G	SNV	.	0.284404	0.2243
rs2100249945	chr1:46393610	FAAH	C	T	SNV	.	0.00458716	0.004064
rs2100431765	chr1:46393998	FAAH	.	CGGCTGGGGCGCAGTCTTCAGCATTTGGGGCTCTGGGGTGCAGGGGGCAGAGGA	insertion	.	0.0183486	0.006802
rs2100431791	chr1:46394009	FAAH	G	A	SNV	.	0.0321101	0.03805
rs2100214314	chr1:46394077	FAAH	G	A	SNV	.	0.284404	0.2274
rs72890727	chr1:46394565	FAAH	G	A	SNV	.	0.279817	0.2242
rs112313665	chr1:46394619	FAAH	G	A	SNV	.	0.0137615	0.01035
rs184641177	chr1:46394750	FAAH	T	C	SNV	.	0.0229358	0.001308
rs140391184	chr1:46394938	FAAH	T	-	deletion	.	0.284404	0.225
rs115586996	chr1:46394986	FAAH	C	T	SNV	.	0.00458716	0.01459
rs6674305	chr1:46395155	FAAH	G	C	SNV	.	0.284404	0.2243
rs56130131	chr1:46395634	FAAH	A	C	SNV	.	0.288991	0.233
rs991201210	chr1:46395941	FAAH	C	G	SNV	.	0.00917431	3.94E-05
rs2145408	chr1:46396235	FAAH	A	G	SNV	.	0.743119	0.7101
rs963006298	chr1:46396555	FAAH	C	T	SNV	.	0.00458716	5.25E-05
rs11288511	chr1:46396608	FAAH	G	-	deletion	.	0.284404	0.2241
rs6703374	chr1:46396660	FAAH	C	G	SNV	.	0.284404	0.2243
rs116646380	chr1:46396683	FAAH	A	C	SNV	.	0.0183486	0.009126
rs141542250	chr1:46396746	FAAH	C	T	SNV	.	0.0229358	0.003913
rs6703669	chr1:46396883	FAAH	C	T	SNV	.	0.284404	0.2244
rs45524035	chr1:46397108	FAAH	C	T	SNV	.	0.284404	0.218
rs17361936	chr1:46397221	FAAH	C	T	SNV	.	0.284404	0.2245
rs139773771	chr1:46397323	FAAH	A	G	SNV	.	0.00458716	0.001339
rs916641902	chr1:46397375	FAAH	G	T	SNV	.	0.0137615	6.57E-05
.	chr1:46397389	FAAH	A	G	SNV	.	0.00458716	.
rs324417	chr1:46397529	FAAH	C	G	SNV	.	0.995413	0.9846
rs12044513	chr1:46397530	FAAH	G	A	SNV	.	0.087156	0.07638
rs12044513	chr1:46397530	FAAH	G	C	SNV	.	0.0137615	0.01095
rs45540335	chr1:46397598	FAAH	G	A	SNV	.	0.0917431	0.1142
rs539630533	chr1:46397600	FAAH	C	T	SNV	.	0.0412844	0.0007098
rs557659996	chr1:46397624	FAAH	C	T	SNV	.	0.00917431	0.0004863
rs12086460	chr1:46397843	FAAH	A	G	SNV	.	0.0458716	0.04473
rs935083894	chr1:46397898	FAAH	G	A	SNV	.	0.00458716	6.61E-05
rs1047486835	chr1:46397932	FAAH	.	T	insertion	.	0.155963	0.1292
rs1047486835	chr1:46397932	FAAH	.	TT	insertion	.	0.0321101	0.002704
rs1047486835	chr1:46397932	FAAH	.	TTT	insertion	.	0.00458716	0.01155
rs1047486835	chr1:46397932	FAAH	T	-	deletion	.	0.0183486	0.009872
rs555266010	chr1:46398156	FAAH	A	G	SNV	.	0.00458716	0.0001577
.	chr1:46398270	FAAH	T	G	SNV	.	0.00458716	.
rs17361950	chr1:46398478	FAAH	C	T	SNV	.	0.288991	0.2175
rs549332217	chr1:46398539	FAAH	.	TTTTT	insertion	.	0.0137615	0.01614
rs549332217	chr1:46398539	FAAH	.	TTTTTT	insertion	.	0.270642	0.1954
rs56364212	chr1:46398765	FAAH	C	T	SNV	.	0.00458716	0.0158
rs45578535	chr1:46398819	FAAH	G	A	SNV	.	0.0275229	0.02151
rs6429600	chr1:46398839	FAAH	G	A	SNV	.	0.724771	0.6955
rs7528704	chr1:46398856	FAAH	A	C	SNV	.	0.0275229	0.03571
rs969148377	chr1:46398977	FAAH	A	C	SNV	.	0.00458716	9.23E-05
rs11423577	chr1:46398981	FAAH	.	T	insertion	.	0.266055	0.2898
rs11326476	chr1:46398996	FAAH	C	-	deletion	.	0.555046	0.5656
rs45619038	chr1:46399055	FAAH	A	G	SNV	.	0.0366972	0.03133
rs146198623	chr1:46399108	FAAH	T	G	SNV	.	0.00458716	0.002633
rs4141964	chr1:46399368	FAAH	T	C	SNV	.	0.577982	0.5332
.	chr1:46399621	FAAH	A	G	SNV	.	0.00458716	.
rs324416	chr1:46399715	FAAH	A	G	SNV	.	0.802752	0.7832
rs3766246	chr1:46399999	FAAH	A	G	SNV	.	0.573394	0.5178
rs75492809	chr1:46400358	FAAH	T	C	SNV	.	0.00458716	0.006592
rs549953010	chr1:46400413	FAAH	GTGTGACCTAGGAGACAA	-	deletion	.	0.00458716	0.006557
rs114187226	chr1:46400587	FAAH	G	A	SNV	.	0.00458716	0.006815
rs114953854	chr1:46400588	FAAH	G	T	SNV	.	0.00458716	0.006497
rs1150067	chr1:46400905	FAAH	A	G	SNV	.	1	0.9979
rs539941972	chr1:46401159	FAAH	A	-	deletion	.	0.00458716	0.01849
rs141172219	chr1:46401236	FAAH	G	T	SNV	.	0.00458716	0.001667
rs113879755	chr1:46401300	FAAH	C	G	SNV	.	0.00917431	0.004175
rs74227911	chr1:46401325	FAAH	T	C	SNV	.	0.00458716	0.006563
rs45564237	chr1:46401335	FAAH	T	C	SNV	.	0.0321101	0.07512
rs61578897	chr1:46401375	FAAH	T	C	SNV	.	0.00458716	0.006582
rs60007318	chr1:46401797	FAAH	G	A	SNV	.	0.00458716	0.006585
rs61343013	chr1:46401884	FAAH	A	-	deletion	.	0.00458716	0.006909
rs45603842	chr1:46402009	FAAH	C	G	SNV	.	0.00458716	0.01698
rs566888785	chr1:46402242	FAAH	.	AAGGCCAGCC	insertion	.	0.00458716	0.01327
rs778164719	chr1:46402694	FAAH	.	T	insertion	.	0.00458716	0.002304
rs184719720	chr1:46402735	FAAH	C	T	SNV	.	0.0321101	0.007448
rs1055170812	chr1:46403109	FAAH	C	T	SNV	.	0.00458716	.
rs140587034	chr1:46403129	FAAH	C	T	SNV	.	0.00458716	0.005036
rs45516298	chr1:46403161	FAAH	T	C	SNV	.	0.00458716	0.01007
rs145160843	chr1:46403401	FAAH	C	A	SNV	.	0.00917431	0.0005711
rs182438836	chr1:46403455	FAAH	G	A	SNV	.	0.00458716	0.001741
rs115770031	chr1:46403743	FAAH	A	G	SNV	.	0.00458716	0.01629
rs960764482	chr1:46404132	FAAH	A	C	SNV	.	0.00917431	6.57E-06
rs74861958	chr1:46404520	FAAH	A	G	SNV	.	0.00458716	0.006546
rs60322779	chr1:46404620	FAAH	T	C	SNV	.	0.00458716	0.006592
rs10157766	chr1:46404625	FAAH	C	T	SNV	.	0.00458716	0.01458
.	chr1:46404985	FAAH	T	G	SNV	.	0.00458716	.
rs2501431	chr1:23875153	CNR2	G	A	SNV	.	0.623853	0.6342
rs142210955	chr1:23875282	CNR2	G	A	SNV	.	0.0183486	6.57E-05
rs202060291	chr1:46405167	FAAH	C	T	SNV	.	0.0183486	0.0004792
rs201289791	chr1:46405539	FAAH	G	A	SNV	.	0.00458716	1.97E-05
rs2502992	chr1:23875429	CNR2	T	C	SNV	.	0.623853	0.6338
rs41309147	chr1:46406203	FAAH	G	A	SNV	.	0.0825688	0.07032
rs3215644	chr20:25303302	ABHD12	.	G	insertion	PHARC_syndrome	0.43578	0.4569
rs34839737	chr1:46406583	FAAH	.	T	insertion	.	0.0229358	0.02854
rs34839737	chr1:46406583	FAAH	T	-	deletion	.	0.261468	0.1723
rs34839737	chr1:46406583	FAAH	TTTTTTTTTTT	-	deletion	.	0.00458716	0.006871
rs140520676	chr1:46406611	FAAH	A	C	SNV	.	0.00458716	0.006549
rs144284371	chr1:46406654	FAAH	C	T	SNV	.	0.00458716	0.005131
rs561392	chr1:46406726	FAAH	C	T	SNV	.	0.0366972	0.03021
rs112014360	chr1:46406892	FAAH	T	C	SNV	.	0.00458716	0.006503
rs45577432	chr1:46406898	FAAH	G	A	SNV	.	0.0275229	0.0553
rs324418	chr1:46407026	FAAH	A	G	SNV	.	0.233945	0.2829
rs985251838	chr1:46407092	FAAH	G	A	SNV	.	0.0137615	5.27E-05
rs926271607	chr1:46407093	FAAH	C	A	SNV	.	0.0137615	5.27E-05
rs79119283	chr1:46407107	FAAH	A	G	SNV	.	0.00458716	0.006658
rs901796320	chr1:46407109	FAAH	G	A	SNV	.	0.0137615	5.27E-05
rs45586133	chr1:46407367	FAAH	G	A	SNV	.	0.0825688	0.1117
rs182872709	chr1:46407403	FAAH	G	A	SNV	.	0.00458716	0.002844
rs1354750178	chr1:46407551	FAAH	T	C	SNV	.	0.00458716	1.97E-05
rs376175365	chr1:46407607	FAAH	TG	-	deletion	.	0.0183486	0.01108
rs6697851	chr1:46407609	FAAH	G	C	SNV	.	0.545872	0.4907
rs78460324	chr1:46407925	FAAH	G	A	SNV	.	0.00458716	0.001963
rs41357446	chr1:46407977	FAAH	C	T	SNV	.	0.0275229	0.02296
.	chr1:46408041	FAAH	C	T	SNV	.	0.00458716	.
rs79327585	chr1:46408201	FAAH	C	G	SNV	.	0.00458716	0.001964
rs75314998	chr1:46408228	FAAH	G	T	SNV	.	0.00458716	0.001957
rs873978	chr1:46408231	FAAH	C	T	SNV	.	0.0275229	0.05561
rs113637126	chr1:46408414	FAAH	T	C	SNV	.	0.00458716	0.001944
rs548589938	chr11:61722890	DAGLA	C	T	SNV	.	0.00458716	1.31E-05
rs114103951	chr11:61723495	DAGLA	C	T	SNV	not_provided	0.0137615	0.007821
rs45497198	chr1:46408607	FAAH	G	A	SNV	.	0.00458716	0.0159
rs141765988	chr1:46408619	FAAH	C	T	SNV	.	0.00917431	0.000571
rs78068855	chr1:46408687	FAAH	A	G	SNV	.	0.00458716	0.001963
rs2295633	chr1:46408711	FAAH	A	G	SNV	.	0.605505	0.5908
rs45616735	chr1:46409356	FAAH	A	G	SNV	.	0.00458716	0.002995
rs11576941	chr1:46409395	FAAH	G	T	SNV	.	0.288991	0.2741
rs35934911	chr1:46409427	FAAH	T	-	deletion	.	0.0321101	0.0725
rs74936462	chr1:46409706	FAAH	.	T	insertion	.	0.00458716	0.00195
rs76642785	chr1:46409858	FAAH	C	T	SNV	.	0.00458716	0.00195
rs75600495	chr1:46409922	FAAH	T	C	SNV	.	0.00458716	0.001957
rs375402081	chr1:46410190	FAAH	T	G	SNV	.	0.00458716	0.001695
rs80312035	chr1:46410234	FAAH	G	A	SNV	.	0.00458716	0.001963
rs75728206	chr1:46410261	FAAH	G	A	SNV	.	0.00458716	0.001963
rs45527846	chr1:46410511	FAAH	G	A	SNV	.	0.00458716	0.003001
rs79903429	chr1:46410776	FAAH	C	G	SNV	.	0.00458716	0.001963
rs2260197	chr20:25303707	ABHD12	T	C	SNV	PHARC_syndrome	0.62844	0.6512
rs78008000	chr1:46410857	FAAH	A	G	SNV	not_provided	0.00458716	0.001958
rs201500614	chr1:46410889	FAAH	CC	-	deletion	.	0.00458716	0.001943
rs78915612	chr1:46410994	FAAH	T	C	SNV	.	0.00458716	0.001938
rs112131491	chr1:46411155	FAAH	A	G	SNV	.	0.00458716	0.001963
rs77469497	chr1:46411241	FAAH	G	T	SNV	.	0.00458716	0.001963
rs72679815	chr1:46411259	FAAH	C	T	SNV	.	0.00458716	0.007504
rs78219253	chr1:46411311	FAAH	T	C	SNV	.	0.00458716	0.00195
rs6662982	chr1:46411508	FAAH	G	A	SNV	.	0.270642	0.2034
rs145200649	chr11:61741287	DAGLA	G	A	SNV	.	0.00917431	0.000768
rs45508501	chr1:46411786	FAAH	C	T	SNV	.	0.00458716	0.01269
rs76158601	chr1:46411877	FAAH	C	T	SNV	.	0.00458716	0.003052
rs80086752	chr1:46411916	FAAH	G	A	SNV	.	0.00458716	0.001963
rs75229929	chr1:46411933	FAAH	T	C	SNV	.	0.00458716	0.001944
rs147724133	chr1:46412074	FAAH	C	A	SNV	.	0.00458716	0.001943
rs2274890	chr20:25320386	ABHD12	G	A	SNV	PHARC_syndrome&not_provided	0.178899	0.2255
rs3833297	chr20:25390742	ABHD12	.	GCCTCCGCC	insertion	PHARC_syndrome	0.66055	0.595
.	chr1:46412345	FAAH	C	G	SNV	.	0.00458716	.
rs74675896	chr1:46412388	FAAH	C	G	SNV	.	0.00458716	0.001962
rs45510997	chr1:46412648	FAAH	A	C	SNV	.	0.00458716	0.01471
rs75557136	chr1:46412667	FAAH	T	C	SNV	.	0.00458716	0.001953
rs1441724222	chr1:46412710	FAAH	C	T	SNV	.	0.00458716	6.58E-06
rs573602601	chr1:46412760	FAAH	A	G	SNV	.	0.0137615	6.57E-05
rs183790669	chr1:46412892	FAAH	G	A	SNV	.	0.00458716	0.001438
rs369000532	chr1:46412979	FAAH	AC	-	deletion	.	0.00458716	0.001957
rs144557106	chr11:61743997	DAGLA	G	A	SNV	.	0.0137615	0.002901
rs77196763	chr1:46413231	FAAH	A	G	SNV	.	0.00458716	0.001958
rs41294524	chr1:46413355	FAAH	G	A	SNV	.	0.0412844	0.02214
rs41294524	chr1:46413355	FAAH	G	T	SNV	.	0.00458716	0.001957
rs76528376	chr1:46413412	FAAH	T	C	SNV	.	0.00458716	0.001964
rs80277336	chr1:46413423	FAAH	T	C	SNV	.	0.00458716	0.001965
rs78984535	chr1:46413589	FAAH	A	G	SNV	.	0.00458716	0.001957
rs199940877	chr1:46413610	FAAH	C	T	SNV	.	0.00458716	0.0002561
rs191750422	chr1:46413769	FAAH	C	T	SNV	.	0.00917431	0.001963
rs2100214344	chr1:46413890	FAAH	T	G	SNV	.	0.674312	0.6032
rs2100432172	chr1:46414027	FAAH	C	T	SNV	.	0.00458716	0.001956
rs2100432311	chr1:46414096	FAAH	T	C	SNV	.	0.00458716	0.001962
rs12029329	chr1:46414184	FAAH	C	G	SNV	.	0.715596	0.6955
rs142883653	chr1:46414185	FAAH	A	G	SNV	.	0.00458716	0.001967
rs2100250255	chr1:46414265	FAAH	G	A	SNV	.	0.0504587	0.04044
rs2100432453	chr1:46414329	FAAH	C	G	SNV	.	0.00458716	3.75E-05
rs2100250293	chr1:46414344	FAAH	.	AG	insertion	.	0.715596	0.6951
rs2100432811	chr1:46414698	FAAH	G	T	SNV	.	0.00458716	0.001937
rs2100250412	chr1:46415005	FAAH	.	T	insertion	.	0.701835	0.7217
rs2100250417	chr1:46415005	FAAH	.	TT	insertion	.	0.0825688	0.03761
rs2100250417	chr1:46415005	FAAH	TT	-	deletion	.	0.00458716	0.001675
rs199887815	chr1:46415007	FAAH	.	C	insertion	.	0.0275229	0.02329
rs2100250452	chr1:46415055	FAAH	T	C	SNV	.	0.0825688	0.07274
rs2100433294	chr1:46415237	FAAH	A	G	SNV	.	0.00458716	0.002963
rs2100433554	chr1:46415550	FAAH	C	T	SNV	.	0.00458716	0.00193
rs2100433600	chr1:46415579	FAAH	C	T	SNV	.	0.00458716	0.001956
rs2100214397	chr1:46415681	FAAH	T	C	SNV	.	0.949541	0.9629
rs2100433792	chr1:46415799	FAAH	T	C	SNV	.	0.00458716	0.00195
rs2100433815	chr1:46415816	FAAH	G	A	SNV	.	0.00458716	0.001956
rs2100433841	chr1:46415844	FAAH	C	G	SNV	.	0.00458716	0.001943
rs75967731	chr1:46415893	FAAH	C	T	SNV	.	0.00458716	0.001943
rs79991385	chr1:46416007	FAAH	A	G	SNV	.	0.00458716	0.001944
rs1887240	chr1:46416103	FAAH	G	A	SNV	.	0.0321101	0.05826
rs959791380	chr1:46416175	FAAH	C	G	SNV	.	0.00917431	6.57E-05
rs61784640	chr1:46416205	FAAH	G	T	SNV	.	0.0779817	0.07252
rs145554014	chr1:46416237	FAAH	G	A	SNV	.	0.00458716	0.00195
rs6699322	chr1:46416446	FAAH	A	G	SNV	.	0.683486	0.6226
rs1230352274	chr1:46416450	FAAH	.	T	insertion	.	0.00458716	0.0002431
rs530632248	chr1:46416456	FAAH	C	T	SNV	.	0.00458716	0.001884
rs377582540	chr1:46416457	FAAH	T	A	SNV	.	0.00458716	0.003743
rs141796651	chr1:46416477	FAAH	G	A	SNV	.	0.00458716	0.001932
rs371265288	chr1:46416548	FAAH	A	G	SNV	.	0.00458716	0.00188
rs549835357	chr1:46416555	FAAH	T	C	SNV	.	0.00458716	0.001858
rs1299096572	chr1:46416611	FAAH	.	T	insertion	.	0.0137615	0.0187
rs1299096572	chr1:46416611	FAAH	.	TTTTT	insertion	.	0.00458716	0.000935
rs193072248	chr1:46416614	FAAH	T	G	SNV	.	0.00458716	0.01661
rs61784641	chr1:46416662	FAAH	T	C	SNV	.	0.559633	0.4981
rs138150065	chr1:46416670	FAAH	C	T	SNV	.	0.00458716	0.001916
rs74865827	chr1:46416696	FAAH	C	A	SNV	.	0.059633	0.06971
rs571486002	chr1:46416742	FAAH	T	C	SNV	.	0.00917431	0.0005796
rs78115162	chr1:46416761	FAAH	G	A	SNV	.	0.0275229	0.05628
rs143893577	chr1:46416821	FAAH	A	G	SNV	.	0.00458716	0.001927
rs147283585	chr1:46416855	FAAH	T	C	SNV	.	0.00458716	0.001933
rs565760409	chr1:46416990	FAAH	G	A	SNV	.	0.00458716	0.001085
rs200241376	chr1:46417052	FAAH	TTTTTTCT	-	deletion	.	0.0137615	0.004759
rs55646923	chr1:46417081	FAAH	C	T	SNV	.	0.559633	0.5005
.	chr1:46417166	FAAH	C	T	SNV	.	0.00458716	.
rs61784643	chr1:46417222	FAAH	C	T	SNV	.	0.110092	0.1039
rs112686203	chr1:46417353	FAAH	G	C	SNV	.	0.00458716	0.01572
rs1228069881	chr1:46417357	FAAH	.	TTTCTTTCTTTTCT	insertion	.	0.00458716	0.00147
rs561925401	chr1:46417362	FAAH	T	C	SNV	.	0.0183486	0.0005979
rs10890393	chr1:46417380	FAAH	G	T	SNV	.	0.0550459	0.02049
rs71050056	chr1:46417380	FAAH	T	-	deletion	.	0.802752	0.8145
rs10890394	chr1:46417381	FAAH	T	G	SNV	.	0.0550459	0.3
rs35361357	chr1:46417414	FAAH	C	G	SNV	.	0.678899	0.6206
rs375078686	chr1:46417474	FAAH	G	A	SNV	.	0.00458716	0.001933
rs142986269	chr1:46417527	FAAH	G	A	SNV	.	0.00458716	0.01217
rs1220083068	chr1:46417626	FAAH	C	T	SNV	.	0.00458716	1.99E-05
rs7555240	chr1:46417631	FAAH	A	G	SNV	.	0.715596	0.7078
rs77886082	chr1:46417667	FAAH	T	C	SNV	.	0.00458716	0.002751
rs34462887	chr1:46417683	FAAH	.	T	insertion	.	0.00917431	0.003418
rs34462887	chr1:46417683	FAAH	.	TTT	insertion	.	0.00458716	0.000924
rs34462887	chr1:46417683	FAAH	T	-	deletion	.	0.261468	0.3773
rs377442703	chr1:46417796	FAAH	CTC	-	deletion	.	0.00458716	0.002923
rs369365047	chr1:46417816	FAAH	A	G	SNV	.	0.00458716	0.00214
rs7543902	chr1:46417838	FAAH	C	T	SNV	.	0.00458716	0.003373
rs529122541	chr1:46417840	FAAH	C	G	SNV	.	0.00458716	0.0001118
rs324424	chr1:46417878	FAAH	A	G	SNV	.	0.944954	0.962
rs371291588	chr1:46417892	FAAH	T	A	SNV	.	0.00458716	0.001937
rs558185551	chr1:46417978	FAAH	C	T	SNV	.	0.00458716	0.00195
rs571843235	chr1:46417979	FAAH	T	G	SNV	.	0.00458716	0.00195
rs7520850	chr1:46417996	FAAH	G	A	SNV	.	0.110092	0.1047
rs78664378	chr1:46418110	FAAH	A	G	SNV	.	0.00458716	0.002062
rs560833674	chr1:46418145	FAAH	G	C	SNV	.	0.00917431	0.001674
rs888595335	chr1:46418205	FAAH	C	T	SNV	.	0.00458716	0.0001446
rs888526410	chr1:46418465	FAAH	C	A	SNV	.	0.00458716	6.57E-06
rs78524713	chr1:46418643	FAAH	T	C	SNV	.	0.0550459	0.04811
rs537622881	chr1:46418710	FAAH	T	C	SNV	.	0.00458716	0.0008296
rs114677689	chr1:46418720	FAAH	T	G	SNV	.	0.0275229	0.02313
rs1000238283	chr1:46418721	FAAH	T	-	deletion	.	0.0229358	0.0009484
rs539204933	chr1:46418747	FAAH	G	A	SNV	.	0.0137615	0.0001059
.	chr1:46418818	FAAH	G	T	SNV	.	0.00458716	.
rs183031109	chr11:61675659	DAGLA	C	T	SNV	.	0.00458716	0.002601
rs60399071	chr11:61675683	DAGLA	G	A	SNV	.	0.137615	0.1412
.	chr11:61675723	DAGLA	C	T	SNV	.	0.00458716	.
rs61898523	chr11:61676450	DAGLA	G	A	SNV	.	0.12844	0.2093
rs144490038	chr11:61676681	DAGLA	C	T	SNV	.	0.00458716	0.001963
rs753762186	chr11:61677174	DAGLA	G	A	SNV	.	0.00458716	0.0004204
rs184203818	chr11:61677477	DAGLA	T	C	SNV	.	0.00917431	0.0007321
rs1809808	chr11:61677512	DAGLA	T	C	SNV	.	0.380734	0.4063
rs544652579	chr11:61677516	DAGLA	C	T	SNV	.	0.00458716	0.0004114
rs546281924	chr11:61677517	DAGLA	G	A	SNV	.	0.00458716	0.0001648
rs71046739	chr11:61677671	DAGLA	T	-	deletion	.	0.747706	0.7383
rs71046739	chr11:61677671	DAGLA	TT	-	deletion	.	0.00917431	0.004232
rs1319931683	chr11:61677690	DAGLA	T	G	SNV	.	0.00458716	0.0008195
rs185274750	chr11:61677920	DAGLA	G	A	SNV	.	0.00917431	0.0007295
rs117682923	chr11:61677968	DAGLA	C	T	SNV	.	0.0137615	0.02516
rs1048245327	chr11:61678225	DAGLA	G	A	SNV	.	0.00458716	.
rs182173873	chr11:61678244	DAGLA	A	C	SNV	.	0.0183486	0.006013
rs1238164107	chr11:61678384	DAGLA	.	T	insertion	.	0.0412844	0.05358
rs1238164107	chr11:61678384	DAGLA	T	-	deletion	.	0.0229358	0.006327
rs145287872	chr11:61678811	DAGLA	G	A	SNV	.	0.00917431	0.0008271
rs4963304	chr11:61678880	DAGLA	A	G	SNV	.	0.545872	0.5694
rs7931563	chr11:61678953	DAGLA	T	G	SNV	.	0.293578	0.3767
rs573655136	chr11:61678963	DAGLA	C	T	SNV	.	0.00458716	0.0001445
rs7942387	chr11:61679029	DAGLA	C	A	SNV	.	0.0183486	0.01658
rs117838651	chr11:61679045	DAGLA	C	T	SNV	.	0.0275229	0.009312
rs2064920072	chr11:61679285	DAGLA	C	T	SNV	.	0.00458716	.
rs872456	chr11:61679511	DAGLA	C	A	SNV	.	0.110092	0.08024
rs553824673	chr11:61679563	DAGLA	C	T	SNV	.	0.0183486	0.00234
rs557270910	chr11:61679585	DAGLA	G	C	SNV	.	0.0229358	0.002071
rs151242175	chr11:61679851	DAGLA	C	T	SNV	.	0.12844	0.1564
rs117609511	chr11:61679883	DAGLA	C	T	SNV	.	0.0321101	0.01256
rs115702847	chr11:61679884	DAGLA	T	A	SNV	.	0.133028	0.1372
rs542219917	chr11:61679946	DAGLA	T	C	SNV	.	0.0229358	0.002078
rs561690947	chr11:61680070	DAGLA	.	C	insertion	.	0.00458716	0.0003547
rs186917938	chr11:61680341	DAGLA	G	C	SNV	.	0.00458716	0.009562
rs539362792	chr11:61680438	DAGLA	G	T	SNV	.	0.00917431	3.96E-05
rs560610024	chr11:61680470	DAGLA	C	T	SNV	.	0.0183486	0.0021
rs572760328	chr11:61680473	DAGLA	G	A	SNV	.	0.00458716	0.0003444
rs572868070	chr11:61680556	DAGLA	G	A	SNV	.	0.0229358	0.002104
rs565959575	chr11:61680581	DAGLA	C	-	deletion	.	0.00917431	0.001717
rs2064933775	chr11:61680649	DAGLA	C	T	SNV	.	0.00458716	.
rs12805732	chr11:61680912	DAGLA	G	A	SNV	.	0.252294	0.1953
rs527562380	chr11:61680920	DAGLA	G	A	SNV	.	0.00458716	0.0007419
rs138417087	chr11:61681524	DAGLA	G	A	SNV	.	0.00458716	0.002949
rs55641977	chr11:61682039	DAGLA	.	TATTGGAGAC	insertion	.	0.417431	0.408
rs11230779	chr11:61682061	DAGLA	A	G	SNV	.	0.256881	0.2329
rs34700917	chr11:61682076	DAGLA	G	-	deletion	.	0.266055	0.2661
rs138001606	chr11:61682133	DAGLA	C	T	SNV	.	0.00917431	0.0007422
rs59200224	chr11:61682665	DAGLA	A	G	SNV	.	0.12844	0.1365
rs531235937	chr11:61682788	DAGLA	A	G	SNV	.	0.00917431	0.001168
.	chr11:61682805	DAGLA	GGTCTGGAT	-	deletion	.	0.00458716	.
rs59371352	chr11:61682823	DAGLA	G	A	SNV	.	0.105505	0.1134
rs34809676	chr11:61682851	DAGLA	.	G	insertion	.	0.220183	0.2111
rs34809676	chr11:61682851	DAGLA	.	GG	insertion	.	0.00458716	0.002082
rs34809676	chr11:61682851	DAGLA	G	-	deletion	.	0.0275229	0.003677
rs532373578	chr11:61682854	DAGLA	G	C	SNV	.	0.0229358	0.0023
rs11230781	chr11:61682858	DAGLA	G	A	SNV	.	0.40367	0.4052
rs147419504	chr11:61682956	DAGLA	C	T	SNV	.	0.0137615	0.01434
rs57149946	chr11:61683645	DAGLA	G	A	SNV	.	0.00917431	0.008312
rs682189	chr11:61684023	DAGLA	C	T	SNV	.	0.00458716	0.00747
rs72918042	chr11:61684076	DAGLA	C	G	SNV	.	0.119266	0.1327
rs55885283	chr11:61684135	DAGLA	G	A	SNV	.	0.142202	0.2086
rs145717695	chr11:61684343	DAGLA	T	C	SNV	.	0.0137615	0.004805
.	chr11:61684529	DAGLA	G	C	SNV	.	0.00458716	.
rs896846927	chr11:61684581	DAGLA	T	C	SNV	.	0.00458716	5.26E-05
rs530884183	chr11:61684818	DAGLA	G	A	SNV	.	0.0229358	0.002149
rs548249205	chr11:61684842	DAGLA	C	T	SNV	.	0.00458716	9.21E-05
rs75618234	chr11:61685269	DAGLA	G	A	SNV	.	0.0183486	0.01046
rs567718015	chr11:61685355	DAGLA	G	A	SNV	.	0.00458716	0.001635
rs530634966	chr11:61685519	DAGLA	T	C	SNV	.	0.00458716	4.60E-05
rs35447266	chr11:61685544	DAGLA	TG	-	deletion	.	0.0183486	0.0165
rs146647199	chr11:61685553	DAGLA	G	A	SNV	.	0.00917431	0.0007355
rs566787932	chr11:61685735	DAGLA	C	T	SNV	.	0.00917431	0.0007524
rs79104021	chr11:61685949	DAGLA	A	G	SNV	.	0.00917431	0.02255
rs117726557	chr11:61686065	DAGLA	G	A	SNV	.	0.0229358	0.008284
rs61898525	chr11:61686132	DAGLA	G	A	SNV	.	0.261468	0.2366
rs535118333	chr11:61686220	DAGLA	.	G	insertion	.	0.00458716	0.0003555
.	chr11:61686231	DAGLA	G	T	SNV	.	0.00458716	.
rs915449463	chr11:61686368	DAGLA	C	T	SNV	.	0.00458716	0.0001051
rs148779950	chr11:61686513	DAGLA	A	G	SNV	.	0.0229358	0.008332
rs188106632	chr11:61686652	DAGLA	C	T	SNV	.	0.00917431	0.0007486
.	chr11:61686681	DAGLA	C	T	SNV	.	0.00458716	.
rs4963307	chr11:61686718	DAGLA	A	G	SNV	.	0.399083	0.4051
rs534785526	chr11:61687087	DAGLA	A	G	SNV	.	0.0229358	0.002068
rs114424998	chr11:61687145	DAGLA	A	G	SNV	.	0.0504587	0.02303
rs1044135857	chr11:61687596	DAGLA	.	CCC	insertion	.	0.0137615	0.0003153
rs35404524	chr11:61687658	DAGLA	TT	-	deletion	.	0.123853	0.1363
rs542302845	chr11:61688092	DAGLA	G	A	SNV	.	0.0137615	7.23E-05
rs1692124	chr11:61688267	DAGLA	G	A	SNV	.	0.986239	0.9845
rs1186217122	chr11:61688314	DAGLA	A	-	deletion	.	0.12844	0.2309
rs1186217122	chr11:61688314	DAGLA	AA	-	deletion	.	0.0458716	0.03688
rs61076475	chr11:61688331	DAGLA	A	G	SNV	.	0.0275229	0.004313
rs534934990	chr11:61688532	DAGLA	C	T	SNV	.	0.0137615	0.0005188
rs76556469	chr11:61688688	DAGLA	C	T	SNV	.	0.00917431	0.02175
rs149531033	chr11:61688911	DAGLA	G	A	SNV	.	0.0137615	0.009018
rs117186302	chr11:61688948	DAGLA	T	C	SNV	.	0.00917431	0.01316
rs4963308	chr11:61688954	DAGLA	G	A	SNV	.	0.123853	0.1366
rs547105326	chr11:61689015	DAGLA	G	A	SNV	.	0.0229358	0.002074
rs566290349	chr11:61689021	DAGLA	C	T	SNV	.	0.0137615	0.0002165
.	chr11:61689073	DAGLA	A	C	SNV	.	0.00458716	.
rs571738285	chr11:61689102	DAGLA	G	A	SNV	.	0.0229358	0.001956
rs538891831	chr11:61689104	DAGLA	G	A	SNV	.	0.0229358	0.002054
rs181981156	chr11:61689331	DAGLA	C	T	SNV	.	0.0183486	0.001214
rs199969886	chr11:61689508	DAGLA	.	T	insertion	.	0.174312	0.2105
rs71046740	chr11:61689570	DAGLA	.	CTGGGCTCACTGCAAGCTCTACCTCCTGGGTTCACGCCATTCTC	insertion	.	0.133028	0.1831
rs190824668	chr11:61689668	DAGLA	C	G	SNV	.	0.00458716	0.0004919
rs883724	chr11:61690385	DAGLA	C	T	SNV	.	0.119266	0.1337
rs12290733	chr11:61690943	DAGLA	G	A	SNV	.	0.0504587	0.03047
rs669132	chr11:61690999	DAGLA	C	T	SNV	.	0.00458716	0.01677
rs72918054	chr11:61691032	DAGLA	G	A	SNV	.	0.059633	0.1379
rs71046741	chr11:61691041	DAGLA	.	CTGC	insertion	.	0.862385	0.855
rs11827215	chr11:61691123	DAGLA	G	A	SNV	.	0.123853	0.1364
rs74439739	chr11:61691201	DAGLA	C	G	SNV	.	0.0183486	0.01649
rs12797206	chr11:61691540	DAGLA	C	T	SNV	.	0.12844	0.2075
rs654510	chr11:61691990	DAGLA	G	A	SNV	.	0.00458716	0.01676
rs575543809	chr11:61692143	DAGLA	G	A	SNV	.	0.0229358	0.002101
rs187541502	chr11:61692178	DAGLA	C	T	SNV	.	0.00458716	0.000394
rs542686529	chr11:61692410	DAGLA	T	-	deletion	.	0.00458716	0.0009523
rs535811602	chr11:61692571	DAGLA	C	T	SNV	.	0.0229358	0.002077
rs144221952	chr11:61692655	DAGLA	G	A	SNV	.	0.00917431	0.01127
rs535744876	chr11:61692673	DAGLA	C	T	SNV	.	0.00458716	0.000171
rs150703598	chr11:61692839	DAGLA	G	A	SNV	.	0.0229358	0.00831
rs11344286	chr11:61692881	DAGLA	A	-	deletion	.	0.330275	0.3973
rs2187516	chr11:61692893	DAGLA	T	C	SNV	.	0.123853	0.2074
rs897008118	chr11:61692923	DAGLA	T	C	SNV	.	0.00917431	1.32E-05
rs563116908	chr11:61692960	DAGLA	TAGTTTTCC	-	deletion	.	0.0229358	0.002062
rs776246668	chr11:61693014	DAGLA	.	T	insertion	.	0.0321101	0.02593
rs996931108	chr11:61693141	DAGLA	G	A	SNV	.	0.00458716	6.61E-06
rs554165780	chr11:61693197	DAGLA	T	C	SNV	.	0.0229358	0.002071
rs140007352	chr11:61693201	DAGLA	G	A	SNV	.	0.00917431	0.01911
rs888547144	chr11:61693354	DAGLA	.	T	insertion	.	0.0137615	0.008304
rs57367006	chr11:61693590	DAGLA	G	A	SNV	.	0.0183486	0.04724
rs539939369	chr11:61693643	DAGLA	G	A	SNV	.	0.0275229	0.002082
rs74235212	chr11:61693679	DAGLA	C	T	SNV	.	0.0183486	0.03517
rs145816842	chr11:61693835	DAGLA	G	A	SNV	.	0.00917431	0.0007552
rs148969661	chr11:61693842	DAGLA	C	T	SNV	.	0.0137615	0.009329
rs571697629	chr11:61694139	DAGLA	A	G	SNV	.	0.00458716	0.0001706
rs112707052	chr11:61694767	DAGLA	C	T	SNV	.	0.00458716	0.009292
rs12794220	chr11:61694940	DAGLA	C	T	SNV	.	0.348624	0.305
rs3931642	chr11:61694952	DAGLA	C	A	SNV	.	0.133028	0.208
rs3931642	chr11:61694952	DAGLA	C	T	SNV	.	0.00917431	0.001446
rs1028766060	chr11:61694960	DAGLA	C	T	SNV	.	0.00458716	9.85E-05
rs72315101	chr11:61695289	DAGLA	TCTG	-	deletion	.	0.169725	0.1662
rs544426097	chr11:61695529	DAGLA	C	T	SNV	.	0.0229358	0.002055
rs117280422	chr11:61695810	DAGLA	C	G	SNV	.	0.0504587	0.01505
rs198456	chr11:61695916	DAGLA	A	G	SNV	.	0.600917	0.6597
rs562736563	chr11:61695928	DAGLA	G	A	SNV	.	0.0229358	0.002108
rs113798599	chr11:61695937	DAGLA	C	T	SNV	.	0.0275229	0.04281
rs198455	chr11:61695985	DAGLA	C	G	SNV	.	0.00458716	0.01681
rs145418322	chr11:61696180	DAGLA	G	A	SNV	.	0.0229358	0.008186
rs60507107	chr11:61696297	DAGLA	C	T	SNV	.	0.169725	0.1666
rs558849247	chr11:61696600	DAGLA	G	T	SNV	.	0.0229358	0.001748
rs112687416	chr11:61696652	DAGLA	G	A	SNV	.	0.0183486	0.02912
rs198454	chr11:61696803	DAGLA	C	G	SNV	.	0.600917	0.6592
rs1311875546	chr11:61696854	DAGLA	G	A	SNV	.	0.00458716	6.57E-06
rs759103566	chr11:61696983	DAGLA	C	A	SNV	.	0.00458716	0.000125
rs17827816	chr11:61697053	DAGLA	C	T	SNV	.	0.334862	0.3902
rs198453	chr11:61697078	DAGLA	C	T	SNV	.	0.266055	0.267
rs77395675	chr11:61697138	DAGLA	G	A	SNV	.	0.0458716	0.02268
rs72918068	chr11:61697202	DAGLA	A	G	SNV	.	0.0183486	0.02837
rs11826698	chr11:61697271	DAGLA	C	T	SNV	.	0.00458716	0.000348
rs114555881	chr11:61697430	DAGLA	G	A	SNV	.	0.0458716	0.03014
rs561110127	chr11:61698262	DAGLA	T	G	SNV	.	0.0229358	0.002061
.	chr11:61698508	DAGLA	C	T	SNV	.	0.00458716	.
rs2097853	chr11:61698795	DAGLA	G	T	SNV	.	0.119266	0.1325
rs546773697	chr11:61699131	DAGLA	T	C	SNV	.	0.0229358	0.002097
rs571716100	chr11:61699154	DAGLA	T	C	SNV	.	0.0229358	0.002077
rs187325891	chr11:61699163	DAGLA	A	G	SNV	.	0.00458716	0.002568
rs11820223	chr11:61699523	DAGLA	G	A	SNV	.	0.00458716	0.0003414
rs981500113	chr11:61699524	DAGLA	G	T	SNV	.	0.00458716	0.0001051
rs81659	chr11:61699580	DAGLA	A	G	SNV	.	0.591743	0.5862
rs139406877	chr11:61699710	DAGLA	C	G	SNV	.	0.00458716	0.005553
rs549289968	chr11:61699815	DAGLA	G	A	SNV	.	0.00458716	0.001976
rs116897102	chr11:61699829	DAGLA	G	A	SNV	.	0.0229358	0.02357
rs551741916	chr11:61700118	DAGLA	G	A	SNV	.	0.00458716	0.00105
rs198452	chr11:61700131	DAGLA	G	A	SNV	.	0.385321	0.4016
rs147714182	chr11:61700226	DAGLA	T	C	SNV	.	0.00458716	0.001804
rs198451	chr11:61700239	DAGLA	G	A	SNV	.	0.00458716	0.008739
rs577797819	chr11:61700304	DAGLA	.	AGCCTGTCTGCAGGCCCTCCTGCAAGGAG	insertion	.	0.0458716	0.02165
rs531789855	chr11:61700560	DAGLA	G	A	SNV	.	0.00458716	0.0003939
rs147564800	chr11:61700649	DAGLA	G	T	SNV	.	0.0229358	0.007457
rs542856658	chr11:61700868	DAGLA	C	T	SNV	.	0.00458716	0.001923
rs1281477246	chr11:61700981	DAGLA	G	A	SNV	.	0.00458716	6.57E-06
rs569179981	chr11:61701099	DAGLA	A	G	SNV	.	0.0229358	0.002067
rs73485416	chr11:61701485	DAGLA	A	C	SNV	.	0.0275229	0.005891
rs566337361	chr11:61701537	DAGLA	G	A	SNV	.	0.0229358	0.002061
rs533833741	chr11:61701652	DAGLA	G	A	SNV	.	0.0229358	0.002062
rs12274859	chr11:61701753	DAGLA	G	A	SNV	.	0.0688073	0.05024
rs145474182	chr11:61701894	DAGLA	C	A	SNV	.	0.0458716	0.02258
rs198450	chr11:61702001	DAGLA	C	T	SNV	.	0.490826	0.5191
rs58217294	chr11:61702031	DAGLA	T	A	SNV	.	0.0963303	0.1128
rs142860321	chr11:61702469	DAGLA	T	C	SNV	.	0.00458716	4.60E-05
rs2851681	chr11:61702639	DAGLA	T	C	SNV	.	0.96789	0.9471
rs138803830	chr11:61702943	DAGLA	G	A	SNV	.	0.00458716	0.0003676
rs17145745	chr11:61703076	DAGLA	T	C	SNV	.	0.0779817	0.05706
rs572920945	chr11:61703093	DAGLA	G	A	SNV	.	0.0137615	0.0006043
rs12290587	chr11:61703184	DAGLA	C	T	SNV	.	0.0458716	0.03002
rs2511229	chr11:61703662	DAGLA	A	G	SNV	.	0.857798	0.8563
rs10664991	chr11:61703678	DAGLA	.	ATGG	insertion	.	0.284404	0.3206
rs10664991	chr11:61703678	DAGLA	.	ATGGATGG	insertion	.	0.380734	0.3522
rs10664991	chr11:61703678	DAGLA	.	ATGGATGGATGG	insertion	.	0.0183486	0.02186
rs10664991	chr11:61703678	DAGLA	ATGG	-	deletion	.	0.266055	0.2641
rs558324614	chr11:61703892	DAGLA	A	C	SNV	.	0.0229358	0.002062
rs577026921	chr11:61703896	DAGLA	C	T	SNV	.	0.0229358	0.002062
rs529804626	chr11:61703934	DAGLA	T	C	SNV	.	0.00458716	0.0007945
rs59450113	chr11:61704121	DAGLA	.	T	insertion	.	0.40367	0.6056
rs1242942660	chr11:61704123	DAGLA	.	TC	insertion	.	0.0137615	0.002564
rs67820258	chr11:61704124	DAGLA	.	C	insertion	.	0.577982	0.582
rs145633248	chr11:61704165	DAGLA	G	C	SNV	.	0.0229358	0.02363
rs198457	chr11:61704206	DAGLA	C	T	SNV	.	0.197248	0.1221
rs548422076	chr11:61704266	DAGLA	G	A	SNV	.	0.00458716	0.0001183
rs899230531	chr11:61704274	DAGLA	A	G	SNV	.	0.00917431	1.98E-05
rs369879206	chr11:61704945	DAGLA	C	T	SNV	.	0.0229358	0.001898
rs118025662	chr11:61705137	DAGLA	C	T	SNV	.	0.0137615	0.02518
rs149673759	chr11:61705491	DAGLA	C	T	SNV	.	0.00917431	0.0007287
rs516722	chr11:61705501	DAGLA	T	G	SNV	.	0.972477	0.9759
rs72918076	chr11:61705715	DAGLA	C	T	SNV	.	0.0183486	0.02632
rs372795237	chr11:61705929	DAGLA	C	T	SNV	.	0.00458716	6.57E-06
rs529308906	chr11:61706192	DAGLA	G	A	SNV	.	0.00917431	0.001168
rs17156231	chr11:61706396	DAGLA	C	T	SNV	.	0.0183486	0.01656
rs777986567	chr11:61706566	DAGLA	G	A	SNV	.	0.0229358	0.0004005
rs933933296	chr11:61706624	DAGLA	A	C	SNV	.	0.00458716	6.57E-06
rs141063105	chr11:61706724	DAGLA	C	T	SNV	.	0.00917431	0.003328
rs528427254	chr11:61706824	DAGLA	G	C	SNV	.	0.0229358	0.001753
rs765273939	chr11:61706955	DAGLA	C	G	SNV	.	0.00917431	0.0009917
rs577509379	chr11:61707116	DAGLA	G	A	SNV	.	0.00458716	0.0003677
rs79250201	chr11:61707723	DAGLA	G	A	SNV	.	0.00917431	0.01112
rs879486	chr11:61707761	DAGLA	T	C	SNV	.	0.591743	0.5855
rs565200883	chr11:61707965	DAGLA	G	C	SNV	.	0.0229358	0.001748
rs58259012	chr11:61707983	DAGLA	TATTTATG	-	deletion	.	0.0458716	0.02079
rs200842768	chr11:61707991	DAGLA	.	TATT	insertion	.	0.0275229	0.03281
rs200842768	chr11:61707991	DAGLA	TATT	-	deletion	.	0.0229358	0.001857
rs2003019	chr11:61707995	DAGLA	T	G	SNV	.	0.0550459	0.1438
rs11825613	chr11:61708069	DAGLA	G	A	SNV	.	0.00458716	0.0003483
rs867763473	chr11:61708234	DAGLA	C	T	SNV	.	0.00458716	0.0001117
rs1591033885	chr11:61708309	DAGLA	G	C	SNV	.	0.00458716	3.38E-05
rs572932021	chr11:61708384	DAGLA	.	T	insertion	.	0.0321101	0.004997
rs532492095	chr11:61708616	DAGLA	G	A	SNV	.	0.0229358	0.001757
rs561669286	chr11:61708674	DAGLA	C	T	SNV	.	0.00458716	7.22E-05
rs198438	chr11:61708978	DAGLA	G	A	SNV	.	0.261468	0.2541
rs537769791	chr11:61709208	DAGLA	TTTG	-	deletion	.	0.0229358	0.002089
rs550690634	chr11:61709251	DAGLA	A	G	SNV	.	0.0229358	0.001747
rs12274157	chr11:61710175	DAGLA	A	C	SNV	.	0.178899	0.1723
rs373567239	chr11:61710478	DAGLA	G	A	SNV	.	0.00458716	1.32E-05
rs151145075	chr11:61710835	DAGLA	G	A	SNV	.	0.00917431	0.0007287
rs539718122	chr11:61711031	DAGLA	C	T	SNV	.	0.00458716	0.0003414
rs533292	chr11:61711058	DAGLA	A	C	SNV	.	0.756881	0.788
rs17156242	chr11:61711270	DAGLA	C	T	SNV	.	0.0183486	0.01657
rs376458411	chr11:61711582	DAGLA	T	C	SNV	.	0.0229358	0.00176
rs11604261	chr11:61711733	DAGLA	G	A	SNV	.	0.0504587	0.04433
rs198437	chr11:61711850	DAGLA	G	A	SNV	.	0.37156	0.3925
rs145552164	chr11:61711977	DAGLA	C	T	SNV	.	0.00917431	0.0007484
.	chr11:61712621	DAGLA	C	T	SNV	.	0.00458716	.
rs115833688	chr11:61712706	DAGLA	G	A	SNV	.	0.0458716	0.02906
rs731842	chr11:61712719	DAGLA	T	C	SNV	.	0.169725	0.1658
rs372546710	chr11:61712783	DAGLA	C	T	SNV	.	0.0137615	0.0002101
rs548599776	chr11:61712797	DAGLA	G	T	SNV	.	0.0229358	0.002048
rs2135572908	chr11:61712964	DAGLA	T	-	deletion	.	0.00458716	6.57E-06
rs188157795	chr11:61713135	DAGLA	C	T	SNV	.	0.00458716	0.001845
rs580089	chr11:61713376	DAGLA	A	G	SNV	.	0.779817	0.7978
rs112652491	chr11:61713500	DAGLA	G	A	SNV	.	0.00458716	0.009211
rs560366528	chr11:61713570	DAGLA	G	A	SNV	.	0.00458716	0.0003676
rs3018177	chr11:61713762	DAGLA	G	A	SNV	.	0.266055	0.2627
rs776879967	chr11:61713769	DAGLA	.	G	insertion	.	0.00917431	0.0001313
rs7940889	chr11:61713824	DAGLA	C	T	SNV	.	0.0779817	0.05593
rs7930467	chr11:61714011	DAGLA	T	C	SNV	.	0.0183486	0.0166
rs759553829	chr11:61714092	DAGLA	G	A	SNV	.	0.00458716	8.54E-05
.	chr11:61714137	DAGLA	C	A	SNV	.	0.00458716	.
rs2107617	chr11:61714167	DAGLA	G	C	SNV	.	0.399083	0.4744
rs888815880	chr11:61714175	DAGLA	A	G	SNV	.	0.00458716	6.57E-05
rs1375686115	chr11:61714278	DAGLA	C	T	SNV	.	0.00917431	1.31E-05
rs10897173	chr11:61714395	DAGLA	C	T	SNV	.	0.224771	0.1894
rs2017861	chr11:61714456	DAGLA	G	A	SNV	.	0.256881	0.1952
rs2158505	chr11:61714460	DAGLA	G	A	SNV	.	0.600917	0.6541
.	chr11:61714531	DAGLA	G	A	SNV	.	0.00458716	.
rs198436	chr11:61714574	DAGLA	C	T	SNV	.	0.555046	0.6323
rs568202452	chr11:61714744	DAGLA	G	A	SNV	.	0.00917431	0.001031
rs17156244	chr11:61714923	DAGLA	T	G	SNV	.	0.0963303	0.1127
rs148171278	chr11:61715276	DAGLA	.	A	insertion	.	0.0504587	0.01508
rs519678	chr11:61715395	DAGLA	T	C	SNV	.	0.995413	0.9845
rs198435	chr11:61715852	DAGLA	G	C	SNV	.	0.087156	0.1472
rs115279618	chr11:61715857	DAGLA	T	C	SNV	.	0.0458716	0.02319
rs198434	chr11:61715945	DAGLA	G	A	SNV	.	0.59633	0.6563
rs5792231	chr11:61716543	DAGLA	.	A	insertion	.	0.96789	0.9707
rs1022981429	chr11:61716771	DAGLA	T	C	SNV	.	0.00458716	0.0001052
rs198433	chr11:61717104	DAGLA	A	G	SNV	.	0.568807	0.634
rs943099640	chr11:61717178	DAGLA	G	C	SNV	.	0.00458716	3.94E-05
rs198432	chr11:61717509	DAGLA	C	A	SNV	.	0.256881	0.258
rs7927516	chr11:61717637	DAGLA	G	A	SNV	.	0.0183486	0.01708
rs146405805	chr11:61717963	DAGLA	G	A	SNV	.	0.00458716	0.005272
rs140281658	chr11:61718288	DAGLA	.	C	insertion	.	0.0412844	0.02044
rs57295447	chr11:61718297	DAGLA	G	A	SNV	.	0.256881	0.2586
rs198431	chr11:61718495	DAGLA	C	G	SNV	.	0.256881	0.2584
rs1042740891	chr11:61718784	DAGLA	C	A	SNV	.	0.00458716	5.26E-05
rs1565255818	chr11:61718815	DAGLA	G	A	SNV	.	0.00458716	6.57E-06
rs978211822	chr11:61719467	DAGLA	A	C	SNV	.	0.00917431	0.0001774
rs181472479	chr11:61719496	DAGLA	T	G	SNV	.	0.0137615	0.004752
rs150092556	chr11:61719708	DAGLA	T	G	SNV	.	0.0275229	0.008155
rs77154720	chr7:6410336	DAGLB	T	G	SNV	.	0.0366972	0.02294
rs531934014	chr11:61720376	DAGLA	G	A	SNV	.	0.00458716	1.97E-05
rs81658	chr11:61720472	DAGLA	G	A	SNV	.	0.256881	0.2537
rs201829391	chr11:61720661	DAGLA	C	T	SNV	.	0.0275229	0.001858
rs198429	chr11:61721369	DAGLA	G	A	SNV	.	0.243119	0.2475
rs2903825	chr11:61721496	DAGLA	C	T	SNV	.	0.123853	0.1407
rs198428	chr11:61722233	DAGLA	A	T	SNV	.	0.522936	0.6001
.	chr11:61722393	DAGLA	C	T	SNV	.	0.00458716	.
rs192081213	chr11:61722402	DAGLA	A	G	SNV	.	0.0412844	0.0237
rs183928750	chr11:61722416	DAGLA	T	C	SNV	.	0.0137615	0.008008
rs198427	chr11:61722461	DAGLA	G	A	SNV	.	0.256881	0.2539
rs17156254	chr11:61722773	DAGLA	G	A	SNV	.	0.100917	0.1887
rs770618870	chr7:6412829	DAGLB	C	A	SNV	.	0.00458716	.
rs198426	chr11:61723014	DAGLA	C	T	SNV	.	0.302752	0.2351
rs77738633	chr11:61723147	DAGLA	G	T	SNV	.	0.0504587	0.01451
rs9735635	chr11:61723408	DAGLA	C	A	SNV	.	0.119266	0.1395
rs138781757	chr7:6412832	DAGLB	G	A	SNV	.	0.00458716	0.0003288
rs566009	chr11:61723625	DAGLA	A	G	SNV	.	0.972477	0.9767
rs960414365	chr11:61723900	DAGLA	A	G	SNV	.	0.00458716	1.31E-05
rs198425	chr11:61723959	DAGLA	A	T	SNV	.	0.270642	0.2625
rs12285167	chr11:61724567	DAGLA	C	A	SNV	.	0.100917	0.1935
rs968171563	chr11:61724596	DAGLA	A	G	SNV	.	0.00917431	0.0001182
rs17156268	chr11:61724684	DAGLA	G	A	SNV	.	0.0183486	0.01697
rs896362435	chr11:61724706	DAGLA	G	A	SNV	.	0.00458716	4.60E-05
rs377512606	chr11:61724842	DAGLA	C	T	SNV	.	0.0275229	0.001812
rs189199421	chr11:61724899	DAGLA	T	C	SNV	.	0.00458716	0.003962
rs146477422	chr11:61725199	DAGLA	G	A	SNV	.	0.0275229	0.007867
rs142631048	chr11:61725227	DAGLA	C	T	SNV	.	0.00917431	0.005246
rs35712965	chr11:61725341	DAGLA	C	-	deletion	.	0.0137615	0.002496
rs5792232	chr11:61726349	DAGLA	A	-	deletion	.	0.972477	0.9742
rs150399447	chr11:61726559	DAGLA	C	A	SNV	.	0.00458716	0.004208
rs138347434	chr11:61726618	DAGLA	G	T	SNV	.	0.00458716	0.001943
rs4963243	chr11:61726855	DAGLA	G	A	SNV	.	0.0963303	0.113
rs991172613	chr11:61727042	DAGLA	G	T	SNV	.	0.0137615	0.0002626
rs182486230	chr11:61728034	DAGLA	A	G	SNV	.	0.00917431	0.0007357
rs576566245	chr11:61728385	DAGLA	C	T	SNV	.	0.00458716	0.0002363
rs141172232	chr11:61728592	DAGLA	G	A	SNV	.	0.0366972	0.009602
rs198418	chr11:61728800	DAGLA	A	C	SNV	.	0.252294	0.2608
rs188388118	chr11:61729125	DAGLA	G	A	SNV	.	0.00458716	0.0004364
rs198417	chr11:61729185	DAGLA	C	T	SNV	.	0.247706	0.2606
rs198416	chr11:61729210	DAGLA	A	G	SNV	.	0.252294	0.2611
rs592931	chr11:61729279	DAGLA	T	C	SNV	.	0.720183	0.6347
rs116285665	chr11:61729766	DAGLA	G	A	SNV	.	0.0412844	0.02149
rs370021049	chr11:61730480	DAGLA	TGCCACCTATT	-	deletion	.	0.0137615	0.007861
rs530188853	chr11:61730487	DAGLA	C	T	SNV	.	0.0275229	0.001807
rs198449	chr11:61730725	DAGLA	G	A	SNV	.	0.559633	0.6266
rs140455149	chr11:61731017	DAGLA	C	T	SNV	.	0.0137615	0.002508
rs144404194	chr11:61731108	DAGLA	T	C	SNV	.	0.00917431	0.0007286
rs114643933	chr11:61731683	DAGLA	C	T	SNV	.	0.00458716	0.005186
rs531150069	chr11:61731930	DAGLA	A	G	SNV	.	0.00458716	0.0004991
rs550865127	chr11:61731946	DAGLA	G	A	SNV	.	0.00917431	7.22E-05
rs115575397	chr11:61732188	DAGLA	G	A	SNV	.	0.0366972	0.02049
rs116081593	chr11:61732277	DAGLA	G	A	SNV	.	0.00917431	0.01141
rs198448	chr11:61733015	DAGLA	C	T	SNV	.	0.380734	0.4012
rs58186171	chr11:61733193	DAGLA	C	T	SNV	.	0.00458716	0.004117
rs151029849	chr11:61733205	DAGLA	G	A	SNV	.	0.00917431	0.0007288
rs1013032341	chr11:61733491	DAGLA	C	T	SNV	.	0.00458716	3.28E-05
rs2013326	chr11:61733804	DAGLA	G	A	SNV	.	0.100917	0.1841
rs57869518	chr11:61733924	DAGLA	CAGAGGCC	-	deletion	.	0.256881	0.2623
rs198447	chr11:61734120	DAGLA	A	G	SNV	.	0.394495	0.414
rs116379025	chr11:61734192	DAGLA	T	A	SNV	.	0.0366972	0.02175
rs34997257	chr11:61734258	DAGLA	G	-	deletion	.	0.16055	0.2154
rs34290859	chr11:61734447	DAGLA	C	G	SNV	.	0.137615	0.2126
rs75785844	chr11:61735361	DAGLA	G	A	SNV	.	0.0504587	0.06438
rs740004	chr11:61735438	DAGLA	C	T	SNV	.	0.165138	0.2143
rs198446	chr11:61735909	DAGLA	G	A	SNV	.	0.243119	0.2454
rs143454047	chr11:61736021	DAGLA	A	G	SNV	.	0.00917431	0.003506
rs76312140	chr11:61736040	DAGLA	C	T	SNV	.	0.0412844	0.02237
rs147970027	chr11:61736162	DAGLA	C	G	SNV	.	0.00458716	0.001892
rs438274	chr11:61736710	DAGLA	G	A	SNV	.	0.321101	0.2334
rs420957	chr11:61736711	DAGLA	G	T	SNV	.	0.321101	0.2334
rs198445	chr11:61736843	DAGLA	C	T	SNV	.	0.0504587	0.06953
rs7941975	chr11:61737134	DAGLA	G	A	SNV	.	0.0183486	0.0008995
rs145934843	chr7:6416632	DAGLB	C	T	SNV	.	0.00458716	0.000919
rs771629256	chr11:61737923	DAGLA	C	T	SNV	.	0.00458716	0.0004143
rs540831812	chr11:61737924	DAGLA	G	A	SNV	.	0.0137615	0.0006266
rs2240287	chr11:61738111	DAGLA	G	A	SNV	.	0.123853	0.1398
rs198443	chr11:61738224	DAGLA	G	T	SNV	.	0.43578	0.4326
rs115959647	chr11:61738432	DAGLA	G	A	SNV	.	0.0137615	0.00895
rs61896065	chr11:61738778	DAGLA	C	T	SNV	.	0.100917	0.1761
rs2240286	chr11:61738982	DAGLA	T	C	SNV	.	0.123853	0.1376
rs198442	chr11:61738996	DAGLA	C	T	SNV	.	0.422018	0.4361
rs736121	chr11:61739112	DAGLA	C	T	SNV	.	0.119266	0.1769
rs989932447	chr11:61739123	DAGLA	A	G	SNV	.	0.00458716	0.0004794
rs35571184	chr11:61740097	DAGLA	G	C	SNV	.	0.165138	0.2054
rs4963255	chr11:61740134	DAGLA	G	A	SNV	.	0.123853	0.1371
rs536190889	chr20:25390797	ABHD12	G	A	SNV	PHARC_syndrome	0.0137615	0.02075
rs188750125	chr11:61740726	DAGLA	C	T	SNV	.	0.00917431	0.0007419
rs11821891	chr11:61740793	DAGLA	A	G	SNV	.	0.00917431	0.005314
rs198441	chr11:61740907	DAGLA	A	G	SNV	.	0.321101	0.2356
rs2240285	chr11:61740937	DAGLA	A	G	SNV	.	0.00917431	0.02638
rs76117420	chr11:61740980	DAGLA	G	A	SNV	.	0.00917431	0.01125
rs198440	chr11:61741050	DAGLA	A	G	SNV	.	0.279817	0.2875
rs2288152	chr7:6416671	DAGLB	C	T	SNV	.	0.0275229	0.07436
rs34881719	chr11:61741607	DAGLA	.	T	insertion	.	0.0550459	0.03005
rs34881719	chr11:61741607	DAGLA	T	-	deletion	.	0.0275229	0.01949
rs12788994	chr11:61741641	DAGLA	C	T	SNV	.	0.16055	0.2109
rs34625218	chr11:61741757	DAGLA	G	A	SNV	.	0.142202	0.195
rs34699297	chr11:61741767	DAGLA	G	A	SNV	.	0.178899	0.2134
rs145818680	chr11:61741984	DAGLA	C	T	SNV	.	0.00458716	0.001799
rs975926065	chr11:61742041	DAGLA	C	T	SNV	.	0.0137615	3.29E-05
rs198439	chr11:61742117	DAGLA	G	C	SNV	.	0.600917	0.6641
rs549855367	chr11:61742336	DAGLA	C	T	SNV	.	0.0229358	0.001642
rs571662929	chr11:61742518	DAGLA	G	C	SNV	.	0.00917431	0.0002627
rs181728629	chr11:61742788	DAGLA	C	T	SNV	.	0.0137615	0.009267
rs576219869	chr11:61742790	DAGLA	C	T	SNV	.	0.00458716	0.003936
rs150310842	chr11:61742802	DAGLA	C	G	SNV	.	0.0137615	0.001975
rs11823230	chr11:61742925	DAGLA	A	G	SNV	.	0.00458716	0.004566
rs956755312	chr11:61742937	DAGLA	G	A	SNV	.	0.00458716	9.86E-05
rs2065493963	chr11:61742999	DAGLA	G	A	SNV	.	0.00458716	1.97E-05
rs539813795	chr11:61743007	DAGLA	C	T	SNV	.	0.00458716	0.002464
rs10897176	chr11:61743357	DAGLA	T	C	SNV	.	0.944954	0.9363
rs374336921	chr11:61743362	DAGLA	.	A	insertion	.	0.0275229	0.02493
rs374336921	chr11:61743362	DAGLA	A	-	deletion	.	0.0321101	0.06629
rs145749190	chr11:61743419	DAGLA	G	A	SNV	.	0.0137615	0.002008
rs73485485	chr11:61743462	DAGLA	C	T	SNV	.	0.0275229	0.004366
rs116541573	chr7:6416703	DAGLB	G	A	SNV	not_provided	0.00458716	0.01005
rs1055428	chr7:6416716	DAGLB	G	T	SNV	.	0.059633	0.1627
rs836515	chr7:6421793	DAGLB	C	T	SNV	.	0.155963	0.05583
rs61732628	chr7:6432927	DAGLB	C	T	SNV	not_provided	0.00458716	0.01231
rs749419658	chr1:46405025	FAAH	G	A	SNV	.	0.00458716	1.31E-05
rs554666526	chr11:61744839	DAGLA	C	G	SNV	.	0.00458716	0.0006565
rs61896067	chr11:61745088	DAGLA	G	A	SNV	.	0.0504587	0.1313
rs190081354	chr11:61745225	DAGLA	G	A	SNV	.	0.00458716	0.003929
rs61896068	chr11:61745928	DAGLA	G	A	SNV	.	0.206422	0.2084
rs911626216	chr11:61745953	DAGLA	.	AATCC	insertion	.	0.00458716	4.60E-05
rs139937518	chr11:61746199	DAGLA	AGAG	-	deletion	.	0.279817	0.2997
rs198424	chr11:61746253	DAGLA	A	G	SNV	.	0.316514	0.244
rs2014094	chr11:61746480	DAGLA	G	A	SNV	.	0.119266	0.1584
rs2852786	chr11:61746613	DAGLA	C	T	SNV	.	0.605505	0.5465
rs2065542797	chr11:61746697	DAGLA	G	A	SNV	.	0.00458716	.
rs561327563	chr11:61746806	DAGLA	G	A	SNV	.	0.00458716	0.0001576
rs535929243	chr11:61747141	DAGLA	C	T	SNV	.	0.00917431	0.000453
rs198423	chr11:61747198	DAGLA	G	C	SNV	.	0.288991	0.3054
rs201293049	chr11:61747227	DAGLA	TGTC	-	deletion	.	0.00458716	0.003998
rs578147498	chr11:61747257	DAGLA	AA	-	deletion	.	0.00458716	0.0009649
rs117494202	chr11:61747285	DAGLA	G	T	SNV	.	0.00458716	0.009131
rs116846035	chr11:61747286	DAGLA	G	T	SNV	.	0.00458716	0.009144
rs4963390	chr11:61747349	DAGLA	A	G	SNV	.	0.151376	0.1917
rs4963391	chr11:61747379	DAGLA	C	T	SNV	.	0.119266	0.1578
rs556261560	chr11:61747854	DAGLA	C	T	SNV	.	0.00458716	0.007541
rs569630294	chr11:61747910	DAGLA	G	A	SNV	.	0.0137615	0.0005055
rs12282125	chr11:61747933	DAGLA	C	T	SNV	.	0.0963303	0.1539
rs745414362	chr11:61747969	DAGLA	G	A	SNV	.	0.00458716	0.0001511
rs142397509	chr11:61748001	DAGLA	G	A	SNV	.	0.00917431	0.002088
rs57628202	chr11:61748202	DAGLA	G	T	SNV	.	0.0137615	0.006478
rs198422	chr11:61748295	DAGLA	T	C	SNV	.	0.449541	0.5001
rs147252389	chr11:61748397	DAGLA	A	-	deletion	.	0.114679	0.1547
rs868599828	chr11:61748445	DAGLA	G	T	SNV	.	0.00458716	3.28E-05
rs11819909	chr11:61748491	DAGLA	G	C	SNV	.	0.059633	0.03484
rs576859870	chr11:61748656	DAGLA	G	A	SNV	.	0.0137615	0.0004989
rs545855683	chr11:61748737	DAGLA	C	T	SNV	.	0.00917431	0.0002101
rs563043966	chr11:61748822	DAGLA	G	C	SNV	.	0.0137615	0.0004989
rs3825036	chr11:61749004	DAGLA	G	A	SNV	.	0.16055	0.2003
rs3741255	chr11:61749438	DAGLA	G	A	SNV	.	0.0825688	0.1387
rs536537396	chr11:61749835	DAGLA	C	T	SNV	.	0.00917431	0.0001248
rs549510357	chr11:61749836	DAGLA	G	A	SNV	.	0.00458716	0.002082
rs569773841	chr11:61750139	DAGLA	G	T	SNV	.	0.0137615	0.0004992
rs198421	chr11:61750765	DAGLA	G	A	SNV	.	0.206422	0.1398
rs187376152	chr11:61751120	DAGLA	G	C	SNV	.	0.00458716	0.004353
rs198420	chr11:61751461	DAGLA	G	A	SNV	.	0.0366972	0.02827
rs1615167	chr11:61751514	DAGLA	T	C	SNV	.	0.862385	0.6967
rs1612715	chr11:61751746	DAGLA	G	C	SNV	.	0.862385	0.6971
rs1791799	chr11:61751841	DAGLA	C	A	SNV	.	0.711009	0.496
rs139457666	chr17:3560465	TRPV1	T	C	SNV	.	0.00917431	0.01799
rs1464232666	chr17:3560508	TRPV1	G	A	SNV	.	0.00458716	6.59E-06
rs59456538	chr17:3560627	TRPV1	C	G	SNV	.	0.302752	0.2429
rs431107	chr17:3560667	TRPV1	T	C	SNV	.	0.683486	0.6389
rs60338092	chr17:3560710	TRPV1	A	-	deletion	.	0.0245098	0.005487
rs60338092	chr17:3560710	TRPV1	AA	-	deletion	.	0.401961	0.2885
rs60338092	chr17:3560710	TRPV1	AAAAAA	-	deletion	.	0.0588235	0.07854
rs60338092	chr17:3560710	TRPV1	AAAAAAAAAAA	-	deletion	.	0.00490196	0.004129
rs60338092	chr17:3560710	TRPV1	AAAAAAAAAAAAAA	-	deletion	.	0.0147059	0.0106
rs113814965	chr17:3560755	TRPV1	A	G	SNV	.	0.00458716	0.01169
rs192969743	chr17:3560854	TRPV1	A	G	SNV	.	0.00458716	0.001243
rs60292929	chr17:3560896	TRPV1	G	A	SNV	.	0.302752	0.2262
rs749410804	chr17:3561215	TRPV1	A	G	SNV	.	0.00458716	0.003473
rs143815033	chr17:3561253	TRPV1	G	A	SNV	.	0.00458716	0.01097
rs149008328	chr17:3561301	TRPV1	C	T	SNV	.	0.0275229	0.06445
rs12948287	chr17:3561323	TRPV1	G	A	SNV	.	0.270642	0.2918
rs12941956	chr17:3561504	TRPV1	T	C	SNV	.	0.738532	0.7333
rs116057105	chr17:3561625	TRPV1	T	C	SNV	.	0.0275229	0.0642
rs71153369	chr17:3561724	TRPV1	.	T	insertion	.	0.665138	0.6177
rs71153369	chr17:3561724	TRPV1	.	TT	insertion	.	0.0229358	0.06475
rs71153369	chr17:3561724	TRPV1	T	-	deletion	.	0.0183486	0.008601
rs184746620	chr17:3561782	TRPV1	A	G	SNV	.	0.00458716	0.001433
rs59355035	chr17:3561786	TRPV1	C	T	SNV	.	0.701835	0.6885
rs59173141	chr17:3561910	TRPV1	G	A	SNV	.	0.087156	0.08052
rs910677784	chr17:3562153	TRPV1	G	A	SNV	.	0.00458716	0.0003417
rs780472365	chr17:3562307	TRPV1	.	A	insertion	.	0.00917431	0.004484
rs4790149	chr17:3562383	TRPV1	C	T	SNV	.	0.293578	0.3129
rs7208995	chr17:3562706	TRPV1	C	G	SNV	.	0.293578	0.3087
rs112248265	chr17:3562794	TRPV1	G	T	SNV	.	0.00458716	0.00798
rs425446	chr17:3562826	TRPV1	A	G	SNV	.	0.972477	0.9367
rs879207	chr17:3563302	TRPV1	A	G	SNV	.	0.288991	0.3071
rs554601557	chr17:3563412	TRPV1	G	A	SNV	.	0.00458716	0.004171
rs138012351	chr17:3563439	TRPV1	C	T	SNV	.	0.00458716	0.004921
rs55689854	chr17:3563642	TRPV1	.	T	insertion	.	0.293578	0.3156
rs373538	chr17:3563655	TRPV1	C	T	SNV	.	0.972477	0.934
rs56170953	chr17:3563676	TRPV1	.	TT	insertion	.	0.293578	0.298
rs4790150	chr17:3563725	TRPV1	A	G	SNV	.	0.302752	0.2339
rs548404723	chr17:3563750	TRPV1	A	G	SNV	.	0.00458716	0.007546
rs9908967	chr17:3563754	TRPV1	C	T	SNV	.	0.284404	0.3077
rs529862869	chr17:3563755	TRPV1	G	A	SNV	.	0.00458716	0.008606
.	chr17:3563786	TRPV1	G	A	SNV	.	0.00458716	.
rs1481660111	chr17:3563833	TRPV1	C	A	SNV	.	0.0412844	8.02E-05
rs1174689212	chr17:3563834	TRPV1	C	A	SNV	.	0.0412844	0.0001071
rs7503066	chr17:3563978	TRPV1	C	G	SNV	.	0.600917	0.6348
rs11078460	chr17:3563993	TRPV1	T	G	SNV	.	0.298165	0.2223
rs561875046	chr17:3563999	TRPV1	T	C	SNV	.	0.00458716	0.004172
rs542790032	chr17:3564018	TRPV1	G	A	SNV	.	0.00458716	0.005789
rs9908215	chr17:3564087	TRPV1	G	A	SNV	.	0.0275229	0.02134
.	chr17:3564093	TRPV1	A	G	SNV	.	0.00458716	.
rs75347686	chr17:3564095	TRPV1	G	A	SNV	.	0.00458716	0.002066
rs565237645	chr17:3564103	TRPV1	T	A	SNV	.	0.00458716	0.0034
rs930261688	chr17:3564106	TRPV1	G	A	SNV	.	0.00458716	7.22E-05
rs568192788	chr17:3564109	TRPV1	T	A	SNV	.	0.00458716	0.0004135
rs539991107	chr17:3564216	TRPV1	T	C	SNV	.	0.0275229	0.003923
rs556602431	chr17:3564217	TRPV1	G	T	SNV	.	0.0275229	0.003921
rs6502734	chr17:3564258	TRPV1	A	G	SNV	.	0.284404	0.3188
rs555331767	chr17:3564268	TRPV1	G	A	SNV	.	0.00458716	0.001193
rs545950337	chr17:3564336	TRPV1	T	C	SNV	.	0.00458716	0.001201
rs113960760	chr17:3564351	TRPV1	G	A	SNV	.	0.00458716	0.007802
rs380428	chr17:3564387	TRPV1	T	C	SNV	.	1	0.997
rs527243549	chr17:3564411	TRPV1	C	T	SNV	.	0.0137615	0.00086
rs867413938	chr17:3564466	TRPV1	G	A	SNV	.	0.00917431	0.0001511
rs1003873864	chr17:3564544	TRPV1	G	A	SNV	.	0.00458716	3.29E-05
rs7406509	chr17:3564547	TRPV1	A	G	SNV	.	0.376147	0.3728
rs566428579	chr17:3564581	TRPV1	G	C	SNV	.	0.0137615	0.002177
rs533780096	chr17:3564601	TRPV1	C	T	SNV	.	0.00458716	0.008587
rs557849608	chr17:3564602	TRPV1	G	A	SNV	.	0.00458716	0.004629
rs186075079	chr17:3564628	TRPV1	G	T	SNV	.	0.0137615	0.01629
rs189873938	chr17:3564679	TRPV1	T	C	SNV	.	0.0963303	0.09221
rs556308880	chr17:3564715	TRPV1	A	G	SNV	.	0.087156	0.07206
rs111973881	chr17:3564756	TRPV1	G	A	SNV	.	0.00458716	0.003083
rs376202679	chr17:3564867	TRPV1	C	A	SNV	.	0.0137615	0.008593
rs1207031999	chr17:3564873	TRPV1	G	A	SNV	.	0.0321101	0.003622
rs538848652	chr17:3564899	TRPV1	G	C	SNV	.	0.0321101	0.08242
rs372015217	chr17:3564912	TRPV1	AGG	-	deletion	.	0.293578	0.2887
rs537557734	chr17:3564920	TRPV1	T	C	SNV	.	0.0229358	0.004768
rs149208391	chr17:3565021	TRPV1	C	G	SNV	.	0.05	0.1474
rs1199319669	chr17:3565037	TRPV1	T	G	SNV	.	0.0436893	0.2211
rs62069877	chr17:3565038	TRPV1	G	C	SNV	.	0.269231	0.3457
rs58707024	chr17:3565038	TRPV1	.	GGGAGA	insertion	.	0.00480769	0.00748
rs58707024	chr17:3565038	TRPV1	GGGAGA	-	deletion	.	0.0432692	0.01964
rs58707024	chr17:3565038	TRPV1	GGGAGAGGGAGAGGGAGA	-	deletion	.	0.00480769	0.02008
rs1179338075	chr17:3565063	TRPV1	G	C	SNV	.	0.00917431	6.04E-05
rs1219104525	chr17:3565067	TRPV1	G	C	SNV	.	0.0046729	0.04647
rs1318739940	chr17:3565069	TRPV1	G	C	SNV	.	0.00925926	0.007023
rs766296862	chr17:3565080	TRPV1	.	G	insertion	.	0.338095	0.639
rs60718049	chr17:3565082	TRPV1	C	G	SNV	.	0.372449	0.4183
rs10609559	chr17:3565082	TRPV1	AGAGT	-	deletion	.	0.591837	0.513
rs11870284	chr17:3565087	TRPV1	T	C	SNV	.	0.367347	0.7032
rs7223530	chr17:3565158	TRPV1	G	C	SNV	.	0.284404	0.2963
rs10560490	chr17:3565298	TRPV1	AC	-	deletion	.	0.963303	0.935
rs148046190	chr17:3565780	TRPV1	G	A	SNV	.	0.00458716	0.003119
.	chr17:3565958	TRPV1	G	C	SNV	.	0.00458716	.
rs1290051093	chr17:3566087	TRPV1	G	A	SNV	.	0.00458716	.
rs402369	chr17:3566107	TRPV1	A	G	SNV	.	0.972477	0.9398
rs191955257	chr17:3566186	TRPV1	A	G	SNV	.	0.00458716	0.004218
rs58868916	chr17:3566329	TRPV1	A	T	SNV	.	0.0963303	0.08773
rs4790521	chr17:3566472	TRPV1	T	C	SNV	.	0.302752	0.3224
rs4790522	chr17:3566559	TRPV1	A	C	SNV	.	0.605505	0.5551
rs1009501820	chr17:3566605	TRPV1	T	C	SNV	.	0.00458716	.
rs200422539	chr17:3566716	TRPV1	G	A	SNV	.	0.00917431	0.0001577
rs72480613	chr1:46406041	FAAH	G	A	SNV	not_provided	0.00458716	0.006603
rs187868729	chr17:3567018	TRPV1	G	A	SNV	.	0.00458716	1.97E-05
rs552681585	chr17:3567093	TRPV1	C	T	SNV	.	0.0183486	8.56E-05
rs4790523	chr17:3567183	TRPV1	C	A	SNV	.	0.298165	0.1918
rs1377863255	chr17:3567203	TRPV1	.	A	insertion	.	0.0366972	0.03486
rs1377863255	chr17:3567203	TRPV1	A	-	deletion	.	0.0183486	0.0134
rs56391405	chr17:3567369	TRPV1	A	-	deletion	.	0.816514	0.6398
rs56391405	chr17:3567369	TRPV1	AA	-	deletion	.	0.0321101	0.01996
rs56391405	chr17:3567369	TRPV1	AAAAAAAAAAAAA	-	deletion	.	0.00458716	.
rs868699208	chr17:3567389	TRPV1	A	G	SNV	.	0.00458716	0.0009568
rs116679461	chr17:3567649	TRPV1	C	T	SNV	.	0.0137615	0.00386
rs17632843	chr17:3567703	TRPV1	C	G	SNV	.	0.252294	0.2802
rs550272267	chr17:3567767	TRPV1	TC	-	deletion	.	0.0688073	0.008688
rs1295174983	chr17:3567775	TRPV1	.	A	insertion	.	0.00917431	0.007886
rs16953163	chr17:3567945	TRPV1	A	G	SNV	.	0.201835	0.1678
rs2074792103	chr17:3567947	TRPV1	A	G	SNV	.	0.00458716	.
rs181455808	chr17:3568026	TRPV1	T	A	SNV	.	0.00458716	0.001604
rs552329874	chr17:3568185	TRPV1	A	G	SNV	.	0.00458716	0.001095
rs994433710	chr17:3568194	TRPV1	C	T	SNV	.	0.00458716	0.0004034
rs1007712726	chr17:3568202	TRPV1	G	A	SNV	.	0.00458716	0.0001519
rs143951354	chr17:3568253	TRPV1	T	C	SNV	.	0.00458716	0.02435
rs181548289	chr17:3568270	TRPV1	C	T	SNV	.	0.00917431	0.01871
rs568271056	chr17:3568271	TRPV1	A	G	SNV	.	0.0183486	0.02004
rs536064872	chr17:3568321	TRPV1	.	A	insertion	.	0.0366972	0.005206
rs536064872	chr17:3568321	TRPV1	.	AA	insertion	.	0.00458716	0.01198
rs112224368	chr17:3568333	TRPV1	A	G	SNV	.	0.00458716	0.004135
.	chr17:3568345	TRPV1	A	C	SNV	.	0.00458716	.
rs142929924	chr17:3568566	TRPV1	T	C	SNV	.	0.059633	0.0116
rs118111515	chr17:3568646	TRPV1	A	G	SNV	.	0.00917431	0.002757
rs161363	chr17:3568887	TRPV1	C	T	SNV	.	0.977064	0.9417
rs988492014	chr17:3569141	TRPV1	C	T	SNV	.	0.00458716	5.92E-05
.	chr17:3569465	TRPV1	G	C	SNV	.	0.00458716	.
rs224546	chr17:3569577	TRPV1	T	C	SNV	.	0.293578	0.3258
rs560221443	chr17:3569753	TRPV1	A	G	SNV	.	0.00458716	0.003217
rs373831510	chr17:3569919	TRPV1	T	G	SNV	.	0.0229358	0.003869
rs1567656427	chr17:3569963	TRPV1	.	GGTCAGGGAGGAGGGGCCAAGGGGTCAGGGAGGAGGGGCCAAGT	insertion	.	0.059633	0.07814
rs1567656427	chr17:3569963	TRPV1	.	GGTCAGGGAGGAGGGGCCAAGT	insertion	.	0.00458716	0.007612
rs1567656427	chr17:3569963	TRPV1	.	GGTCAGGGAGGAGGGGCCAAGTGGTCAGGGAGGAGGGGCCAAGT	insertion	.	0.0229358	0.002197
rs34374669	chr17:3569963	TRPV1	G	T	SNV	.	0.0183486	0.01217
rs749699812	chr17:3569963	TRPV1	GGTCAGGGAGGAGGGGCCAAGC	-	deletion	.	0.0366972	0.06071
rs190615313	chr17:3569985	TRPV1	C	G	SNV	.	0.059633	0.0623
rs981018057	chr17:3570007	TRPV1	C	T	SNV	.	0.0275229	0.006956
rs1430653588	chr17:3570015	TRPV1	AGGAGGGGCCAAGCGGTCAGGA	-	deletion	.	0.0229358	0.05503
rs1242285900	chr17:3570037	TRPV1	.	GGAGGGGCCAAGCGGTCAGGG	insertion	.	0.0747664	0.06902
rs67484540	chr17:3570037	TRPV1	A	G	SNV	.	0.303738	0.321
rs564183125	chr17:3570118	TRPV1	G	A	SNV	.	0.00458716	0.001958
rs8079973	chr17:3570173	TRPV1	A	G	SNV	.	0.201835	0.1979
rs62069883	chr17:3570222	TRPV1	G	C	SNV	.	0.33945	0.3795
rs8078502	chr17:3570240	TRPV1	G	C	SNV	.	0.536697	0.5613
rs548194885	chr17:3570268	TRPV1	A	G	SNV	.	0.00458716	0.001153
rs577958831	chr17:3570276	TRPV1	.	G	insertion	.	0.00458716	0.001138
rs561808673	chr17:3570280	TRPV1	G	T	SNV	.	0.00458716	0.001134
rs527379224	chr17:3570284	TRPV1	C	T	SNV	.	0.00458716	0.001134
rs187958673	chr17:3570301	TRPV1	C	A	SNV	.	0.00458716	0.008994
.	chr17:3570322	TRPV1	A	G	SNV	.	0.00458716	.
rs71153372	chr17:3570372	TRPV1	.	A	insertion	.	0.0366972	0.003765
rs71153372	chr17:3570372	TRPV1	A	-	deletion	.	0.417431	0.3827
rs11655540	chr17:3570651	TRPV1	T	G	SNV	.	0.266055	0.2805
rs111798205	chr17:3570758	TRPV1	G	A	SNV	.	0.00917431	0.00639
rs187908375	chr17:3570937	TRPV1	A	G	SNV	.	0.00458716	0.003418
rs143143558	chr17:3570981	TRPV1	T	A	SNV	.	0.00458716	0.002233
rs1033486326	chr17:3571013	TRPV1	G	A	SNV	.	0.00458716	0.000197
rs145552004	chr17:3571150	TRPV1	A	G	SNV	.	0.00458716	0.005055
rs17632971	chr17:3571292	TRPV1	C	T	SNV	.	0.0229358	0.06732
rs56005413	chr17:3571311	TRPV1	C	A	SNV	.	0.0229358	0.06257
rs540650552	chr17:3571325	TRPV1	C	T	SNV	.	0.0275229	0.0004006
rs3826503	chr17:3571366	TRPV1	G	A	SNV	.	0.192661	0.1759
rs200632678	chr17:3571507	TRPV1	C	T	SNV	.	0.00458716	0.001825
rs224547	chr17:3571724	TRPV1	A	G	SNV	.	0.40367	0.3476
rs224548	chr17:3572073	TRPV1	T	G	SNV	.	0.880734	0.8792
rs224549	chr17:3572111	TRPV1	C	T	SNV	.	0.880734	0.8809
rs324419	chr1:46406314	FAAH	T	C	SNV	.	0.83945	0.8629
rs224550	chr17:3572270	TRPV1	C	T	SNV	.	0.880734	0.879
rs877611	chr17:3572271	TRPV1	A	C	SNV	.	0.270642	0.2732
rs877612	chr17:3572292	TRPV1	G	T	SNV	.	0.0275229	0.07262
rs192212290	chr17:3572300	TRPV1	C	T	SNV	.	0.0275229	0.004111
rs568598829	chr17:3572414	TRPV1	G	A	SNV	.	0.00458716	0.001261
rs79803625	chr17:3572419	TRPV1	C	T	SNV	.	0.174312	0.1668
rs112908146	chr17:3572481	TRPV1	C	T	SNV	.	0.0183486	0.03749
rs60190241	chr17:3572674	TRPV1	TCAT	-	deletion	.	0.885321	0.883
rs224551	chr17:3572691	TRPV1	G	A	SNV	.	0.885321	0.8833
rs224552	chr17:3572882	TRPV1	C	T	SNV	.	0.279817	0.3365
rs224553	chr17:3572897	TRPV1	C	T	SNV	.	0.261468	0.2712
rs224554	chr17:3572906	TRPV1	T	C	SNV	.	0.912844	0.9273
rs224555	chr17:3572970	TRPV1	A	G	SNV	.	0.880734	0.8689
rs137909617	chr17:3572984	TRPV1	A	-	deletion	.	0.0366972	0.03392
rs137909617	chr17:3572984	TRPV1	AA	-	deletion	.	0.165138	0.1375
rs137909617	chr17:3572984	TRPV1	AAA	-	deletion	.	0.0137615	0.01217
rs137909617	chr17:3572984	TRPV1	AAAA	-	deletion	.	0.683486	0.4994
rs184408939	chr17:3573065	TRPV1	G	A	SNV	.	0.00458716	0.001139
rs72822061	chr17:3573288	TRPV1	T	G	SNV	.	0.0137615	0.02547
rs57405156	chr17:3573427	TRPV1	G	A	SNV	.	0.169725	0.1677
rs11441416	chr17:3573532	TRPV1	.	C	insertion	.	0.995413	0.8642
rs11441416	chr17:3573532	TRPV1	.	CC	insertion	.	0.00458716	0.008521
rs2456855	chr17:3573538	TRPV1	A	C	SNV	.	0.912844	0.9234
rs45476901	chr1:46408575	FAAH	G	A	SNV	.	0.00458716	0.0009127
rs2396777	chr2:230910129	GPR55	G	A	SNV	.	0.325688	0.2952
rs189632790	chr17:3573972	TRPV1	G	A	SNV	.	0.00458716	0.00397
rs140328795	chr17:3574078	TRPV1	C	T	SNV	.	0.0183486	0.007282
rs59372229	chr17:3574148	TRPV1	A	G	SNV	.	0.362385	0.3052
rs4790151	chr17:3574499	TRPV1	G	A	SNV	.	0.211009	0.2403
rs161364	chr17:3574518	TRPV1	C	T	SNV	.	0.270642	0.2287
rs180816588	chr17:3574538	TRPV1	T	A	SNV	.	0.00917431	0.0006969
rs555725215	chr17:3574851	TRPV1	T	C	SNV	.	0.00917431	0.0005861
rs540030661	chr17:3574909	TRPV1	C	T	SNV	.	0.0137615	0.002318
rs55990804	chr17:3574917	TRPV1	.	A	insertion	.	0.00458716	0.01935
rs55990804	chr17:3574917	TRPV1	.	AA	insertion	.	0.0275229	0.07148
rs55990804	chr17:3574917	TRPV1	.	AAA	insertion	.	0.00458716	0.004949
rs55990804	chr17:3574917	TRPV1	A	-	deletion	.	0.573394	0.5065
rs561608197	chr17:3575116	TRPV1	A	G	SNV	.	0.00458716	0.0005451
rs224519	chr17:3575220	TRPV1	T	C	SNV	.	0.908257	0.8937
rs224520	chr17:3575375	TRPV1	T	C	SNV	.	0.908257	0.894
rs34777471	chr17:3575485	TRPV1	A	-	deletion	.	0.90367	0.8906
rs10445287	chr17:3575953	TRPV1	G	A	SNV	.	0.215596	0.2306
rs35246256	chr17:3576061	TRPV1	.	A	insertion	.	0.0458716	0.07583
rs35246256	chr17:3576061	TRPV1	A	-	deletion	.	0.215596	0.2507
rs74409831	chr17:3576155	TRPV1	G	A	SNV	.	0.0825688	0.1526
rs28767203	chr17:3576275	TRPV1	T	A	SNV	.	0.353211	0.3086
.	chr17:3576419	TRPV1	G	T	SNV	.	0.00458716	.
.	chr17:3576505	TRPV1	A	G	SNV	.	0.00458716	.
rs1043180931	chr17:3576513	TRPV1	G	A	SNV	.	0.00917431	0.0008439
rs57370210	chr17:3576587	TRPV1	G	C	SNV	.	0.0183486	0.02543
rs532661310	chr17:3576596	TRPV1	AGCCGAGATCGCGCCACTGCACGCC	-	deletion	.	0.00458716	0.0006944
rs571755174	chr17:3576606	TRPV1	C	T	SNV	.	0.00458716	0.003915
rs35781190	chr17:3576653	TRPV1	.	A	insertion	.	0.102804	0.1153
rs35781190	chr17:3576653	TRPV1	.	AA	insertion	.	0.0560748	0.03358
rs35781190	chr17:3576653	TRPV1	.	AAAA	insertion	.	0.0373832	0.05513
rs35781190	chr17:3576653	TRPV1	.	AAAAAA	insertion	.	0.0186916	0.008254
rs35781190	chr17:3576653	TRPV1	.	AAAAAAA	insertion	.	0.088785	0.09146
rs35781190	chr17:3576653	TRPV1	.	AAAAAAAAA	insertion	.	0.0280374	0.01084
rs1175342121	chr17:3576664	TRPV1	.	T	insertion	.	0.00462963	0.002653
rs1357194535	chr17:3576666	TRPV1	.	T	insertion	.	0.0700935	0.07726
rs867943338	chr17:3576666	TRPV1	A	T	SNV	.	0.0046729	0.003061
.	chr17:3576668	TRPV1	.	AAAAAAAAAAAAATATAT	insertion	.	0.0190476	.
.	chr17:3576668	TRPV1	.	AAAAAAAAAAAATATATAT	insertion	.	0.0333333	.
rs1555549458	chr17:3576668	TRPV1	.	AT	insertion	.	0.0333333	0.01401
rs1555549457	chr17:3576668	TRPV1	.	T	insertion	.	0.233333	0.1879
rs1555549457	chr17:3576668	TRPV1	.	TAT	insertion	.	0.0142857	0.0195
rs559554373	chr17:3576668	TRPV1	A	T	SNV	.	0.1	0.07274
rs7222725	chr17:3576670	TRPV1	T	A	SNV	.	0.0619048	0.09348
rs1555549479	chr17:3576677	TRPV1	.	TATATATATATATATG	insertion	.	0.00471698	0.003213
rs1555549484	chr17:3576677	TRPV1	.	TATATATATATATG	insertion	.	0.0235849	0.02013
rs61265637	chr17:3576677	TRPV1	.	TATATATATATG	insertion	.	0.0141509	0.03729
rs138645840	chr17:3576677	TRPV1	.	TATATATATG	insertion	.	0.235849	0.1168
rs1555549481	chr17:3576677	TRPV1	.	TATATATG	insertion	.	0.0188679	0.008937
.	chr17:3576690	TRPV1	.	ATATATATATATAC	insertion	.	0.00458716	.
rs71153375	chr17:3576690	TRPV1	.	ATATATGC	insertion	.	0.00458716	0.009255
rs71153375	chr17:3576690	TRPV1	.	ATATGC	insertion	.	0.00458716	0.02412
rs71153375	chr17:3576690	TRPV1	.	ATGC	insertion	.	0.0183486	0.02414
rs224521	chr17:3576715	TRPV1	C	G	SNV	.	0.90367	0.8919
rs989451980	chr17:3576848	TRPV1	.	A	insertion	.	0.0504587	0.1739
rs989451980	chr17:3576848	TRPV1	.	AA	insertion	.	0.00458716	0.006808
rs8078936	chr17:3577102	TRPV1	C	T	SNV	.	0.353211	0.3086
rs1992187	chr2:230910429	GPR55	G	A	SNV	.	0.0366972	0.04965
rs116450217	chr17:3577404	TRPV1	G	A	SNV	.	0.00458716	0.005576
rs536757593	chr17:3577406	TRPV1	C	G	SNV	.	0.00917431	0.000841
rs2277679	chr17:3577481	TRPV1	G	C	SNV	.	0.256881	0.3192
rs1992186	chr2:230910582	GPR55	T	G	SNV	.	0.550459	0.4968
rs41438645	chr17:3577918	TRPV1	C	T	SNV	.	0.0137615	0.008103
rs561033848	chr17:3577956	TRPV1	T	C	SNV	.	0.00917431	0.0008338
rs61601961	chr17:3577958	TRPV1	G	T	SNV	.	0.353211	0.3087
rs1045252084	chr17:3578201	TRPV1	A	G	SNV	.	0.00458716	1.32E-05
rs56751525	chr17:3578331	TRPV1	AAAC	-	deletion	.	0.600917	0.6671
rs139192333	chr17:3578335	TRPV1	AAAT	-	deletion	.	0.302752	0.5203
rs9902155	chr17:3578864	TRPV1	C	T	SNV	.	0.247706	0.3084
rs9902581	chr17:3579005	TRPV1	C	T	SNV	.	0.224771	0.2376
rs145476704	chr17:3579261	TRPV1	A	G	SNV	.	0.00458716	0.01054
rs1036850064	chr17:3579507	TRPV1	G	A	SNV	.	0.00458716	2.63E-05
rs62069902	chr17:3579563	TRPV1	T	C	SNV	.	0.00917431	0.01129
rs115349564	chr17:3579943	TRPV1	G	A	SNV	.	0.00917431	0.01282
rs35206227	chr17:3579957	TRPV1	A	-	deletion	.	0.623853	0.5425
rs147310814	chr17:3580023	TRPV1	CCCCG	-	deletion	.	0.376147	0.319
rs57368250	chr17:3580042	TRPV1	C	A	SNV	.	0.376147	0.3101
rs200143863	chr17:3580102	TRPV1	C	-	deletion	.	0.00917431	0.01263
rs61387317	chr17:3580108	TRPV1	C	A	SNV	.	0.353211	0.3104
rs57716901	chr17:3580127	TRPV1	C	T	SNV	.	0.348624	0.3006
rs161365	chr17:3580183	TRPV1	T	C	SNV	.	0.729358	0.6725
rs73319490	chr17:3580254	TRPV1	T	A	SNV	.	0.00458716	0.005247
rs766062239	chr17:3580425	TRPV1	C	G	SNV	.	0.0137615	0.000151
rs771713328	chr17:3580427	TRPV1	GAC	-	deletion	.	0.0137615	0.000151
rs775454969	chr17:3580431	TRPV1	GGGAATGAGTCA	-	deletion	.	0.0137615	0.000151
rs3827014	chr20:25390923	ABHD12	C	T	SNV	PHARC_syndrome	0.573394	0.5391
rs185095379	chr17:3580647	TRPV1	T	C	SNV	.	0.00458716	0.0001576
rs73971839	chr17:3580744	TRPV1	T	C	SNV	.	0.0963303	0.102
rs62069904	chr17:3580803	TRPV1	G	A	SNV	.	0.229358	0.2417
rs161366	chr17:3580806	TRPV1	T	C	SNV	.	0.362385	0.4003
rs139637980	chr17:3580885	TRPV1	G	A	SNV	.	0.00917431	0.0049
rs1290092489	chr17:3580914	TRPV1	G	A	SNV	.	0.00458716	6.58E-06
rs557964098	chr17:3581016	TRPV1	.	A	insertion	.	0.0321101	0.09724
rs557964098	chr17:3581016	TRPV1	A	-	deletion	.	0.0825688	0.1596
rs72822075	chr17:3581070	TRPV1	G	A	SNV	.	0.00458716	0.01362
rs150908	chr17:3581074	TRPV1	G	A	SNV	.	0.330275	0.3771
rs139475187	chr17:3581154	TRPV1	.	T	insertion	.	0.0137615	0.01923
rs139475187	chr17:3581154	TRPV1	T	-	deletion	.	0.233945	0.2427
rs962498036	chr17:3581285	TRPV1	T	C	SNV	.	0.00458716	0.0001381
rs224522	chr17:3581516	TRPV1	T	A	SNV	.	0.325688	0.3807
rs224523	chr17:3581696	TRPV1	T	C	SNV	.	0.399083	0.447
rs898189551	chr17:3581714	TRPV1	G	A	SNV	.	0.00458716	2.00E-05
rs224524	chr17:3581747	TRPV1	C	T	SNV	.	0.366972	0.3807
rs375796630	chr17:3581752	TRPV1	.	TA	insertion	.	0.311927	0.2739
rs71368145	chr17:3581753	TRPV1	C	T	SNV	.	0.0504587	0.1509
rs374727499	chr17:3581754	TRPV1	A	G	SNV	.	0.0504587	0.09102
rs189510400	chr17:3581755	TRPV1	C	G	SNV	.	0.0504587	0.0915
rs367815053	chr17:3581757	TRPV1	C	T	SNV	.	0.0504587	0.08967
rs71368147	chr17:3581758	TRPV1	A	G	SNV	.	0.362385	0.377
rs224525	chr17:3581800	TRPV1	A	G	SNV	.	0.380734	0.3928
rs224526	chr17:3581868	TRPV1	A	G	SNV	.	0.958716	0.9589
rs36150459	chr17:3581886	TRPV1	A	-	deletion	.	0.243119	0.3388
rs224527	chr17:3581913	TRPV1	A	G	SNV	.	0.995413	0.9926
rs552520877	chr17:3581957	TRPV1	A	G	SNV	.	0.00917431	0.0056
rs186812773	chr17:3581961	TRPV1	T	C	SNV	.	0.0412844	0.01988
rs191661861	chr17:3581965	TRPV1	C	T	SNV	.	0.059633	0.01139
rs556362137	chr17:3581967	TRPV1	G	A	SNV	.	0.0229358	0.01046
rs575643683	chr17:3581973	TRPV1	G	A	SNV	.	0.00458716	0.0005906
rs1449143581	chr17:3581981	TRPV1	G	A	SNV	.	0.0321101	0.0001856
rs12945340	chr17:3581983	TRPV1	G	A	SNV	.	0.472477	0.5967
rs12947505	chr17:3581986	TRPV1	C	G	SNV	.	0.00458716	0.00107
rs12947505	chr17:3581986	TRPV1	C	T	SNV	.	0.463303	0.5948
rs375344371	chr17:3581987	TRPV1	G	A	SNV	.	0.0642202	0.0006204
rs375344371	chr17:3581987	TRPV1	G	T	SNV	.	0.00458716	0.0002639
rs1453826535	chr17:3581989	TRPV1	G	A	SNV	.	0.0321101	0.0002773
rs904703904	chr17:3581992	TRPV1	C	A	SNV	.	0.0321101	0.0001999
rs567871037	chr17:3581993	TRPV1	A	C	SNV	.	0.0275229	0.0001931
rs567871037	chr17:3581993	TRPV1	A	T	SNV	.	0.00917431	0.002481
rs573573179	chr17:3581997	TRPV1	T	C	SNV	.	0.00458716	2.72E-05
rs113532810	chr17:3582001	TRPV1	T	C	SNV	.	0.12844	0.148
rs12947515	chr17:3582004	TRPV1	C	G	SNV	.	0.146789	0.09638
rs12947520	chr17:3582006	TRPV1	C	T	SNV	.	0.33945	0.3859
rs544711615	chr17:3582007	TRPV1	G	A	SNV	.	0.00917431	0.0008502
rs224528	chr17:3582058	TRPV1	C	T	SNV	.	0.869159	0.9698
rs367946360	chr17:3582062	TRPV1	T	C	SNV	.	0.0231481	0.02549
rs224529	chr17:3582107	TRPV1	G	A	SNV	.	0.977064	0.9917
rs224530	chr17:3582115	TRPV1	A	G	SNV	.	0.183486	0.2656
rs138496737	chr17:3582130	TRPV1	C	T	SNV	.	0.16055	0.2219
rs149190296	chr17:3582143	TRPV1	T	C	SNV	.	0.165138	0.212
rs71153376	chr17:3582189	TRPV1	.	A	insertion	.	0.603774	0.628
rs71153376	chr17:3582189	TRPV1	.	AA	insertion	.	0.0283019	0.02421
rs71153376	chr17:3582189	TRPV1	.	AAAAAAAAAAAAA	insertion	.	0.0141509	0.04278
rs71153376	chr17:3582189	TRPV1	.	AAAAAAAAAAAAAA	insertion	.	0.0283019	0.03928
rs71153376	chr17:3582189	TRPV1	.	AAAAAAAAAAAAAAAA	insertion	.	0.00943396	0.002045
rs224533	chr17:3582322	TRPV1	C	T	SNV	.	1	0.9957
rs58690941	chr17:3582610	TRPV1	A	-	deletion	.	0.798165	0.6715
rs58690941	chr17:3582610	TRPV1	AA	-	deletion	.	0.197248	0.3086
rs60876781	chr17:3582851	TRPV1	.	CAGGAGGCTGAGG	insertion	.	0.188073	0.3049
rs9890572	chr17:3582898	TRPV1	G	A	SNV	.	0.619266	0.4557
rs34771586	chr17:3582946	TRPV1	.	A	insertion	.	0.183486	0.2257
rs34771586	chr17:3582946	TRPV1	A	-	deletion	.	0.174312	0.3156
rs923699148	chr17:3583010	TRPV1	G	A	SNV	.	0.00458716	.
rs11538698	chr3:127821792	MGLL	C	T	SNV	.	0.0275229	0.02786
rs35712442	chr7:103119720	NAPEPLD	T	C	SNV	not_provided	0.0275229	0.006771
rs224535	chr17:3583673	TRPV1	A	G	SNV	.	0.188073	0.3055
rs2318102	chr17:3583798	TRPV1	C	T	SNV	.	0.62844	0.4616
rs17706630	chr17:3583848	TRPV1	G	A	SNV	.	0.183486	0.2078
rs224536	chr17:3583886	TRPV1	A	G	SNV	.	0.188073	0.3095
rs224537	chr17:3583908	TRPV1	G	A	SNV	.	0.188073	0.3054
rs7502141	chr17:3583991	TRPV1	C	T	SNV	.	0.619266	0.451
rs369176501	chr17:3584410	TRPV1	AAAAAATAAAAT	-	deletion	.	0.293578	0.408
rs1257231943	chr17:3584416	TRPV1	A	T	SNV	.	0.0138889	0.01008
rs1421060764	chr17:3584416	TRPV1	T	-	deletion	.	0.407407	0.5388
rs199982645	chr17:3584416	TRPV1	TAAAAT	-	deletion	.	0.087963	0.02267
rs4790524	chr17:3584417	TRPV1	T	A	SNV	.	0.194444	0.6343
rs1369746310	chr17:3584419	TRPV1	AAT	-	deletion	.	0.0561224	0.1976
rs4790525	chr17:3584422	TRPV1	T	A	SNV	.	0.185185	0.611
rs115245861	chr17:3584519	TRPV1	G	A	SNV	.	0.0458716	0.02325
rs224538	chr17:3584668	TRPV1	T	C	SNV	.	0.37156	0.5199
rs16953199	chr17:3584994	TRPV1	G	C	SNV	.	0.00917431	0.0106
rs11390232	chr17:3585154	TRPV1	.	T	insertion	.	0.119266	0.1993
rs11390232	chr17:3585154	TRPV1	.	TT	insertion	.	0.0137615	0.006407
rs11390232	chr17:3585154	TRPV1	T	-	deletion	.	0.541284	0.3576
rs1042402179	chr17:3585233	TRPV1	C	T	SNV	.	0.00458716	6.57E-06
rs145278146	chr17:3585254	TRPV1	G	T	SNV	.	0.0275229	0.009513
rs161395	chr17:3585283	TRPV1	C	G	SNV	.	0.201835	0.3057
rs555021723	chr17:3585340	TRPV1	G	A	SNV	.	0.00917431	2.63E-05
rs222744	chr17:3585421	TRPV1	G	C	SNV	.	0.0688073	0.09887
rs114954707	chr17:3585446	TRPV1	C	T	SNV	.	0.0183486	0.03529
rs3826501	chr17:3585517	TRPV1	C	T	SNV	.	0.169725	0.2082
rs222745	chr17:3585577	TRPV1	G	A	SNV	.	0.0688073	0.09912
rs144352772	chr17:3585613	TRPV1	C	T	SNV	.	0.0229358	0.0008211
rs161394	chr17:3585950	TRPV1	G	A	SNV	.	0.133028	0.2059
rs3744686	chr17:3585955	TRPV1	C	T	SNV	.	0.169725	0.211
rs543862451	chr17:3585980	TRPV1	C	T	SNV	.	0.00458716	0.0001643
rs74389246	chr17:3586057	TRPV1	A	C	SNV	.	0.169725	0.2086
rs161393	chr17:3586220	TRPV1	T	C	SNV	.	0.284404	0.3171
rs150245230	chr17:3586379	TRPV1	G	A	SNV	.	0.00458716	0.0009126
rs62069906	chr17:3586859	TRPV1	C	T	SNV	.	0.197248	0.2274
rs138266944	chr17:3587200	TRPV1	T	G	SNV	.	0.00458716	0.0002298
rs222746	chr17:3587593	TRPV1	C	T	SNV	.	0.655963	0.5942
rs192706519	chr17:3587617	TRPV1	G	A	SNV	.	0.00458716	0.001281
rs161392	chr17:3587711	TRPV1	C	G	SNV	.	0.990826	0.9893
rs34330693	chr17:3587853	TRPV1	A	-	deletion	.	0.591743	0.5083
rs161391	chr17:3587964	TRPV1	C	T	SNV	.	0.90367	0.8736
rs139139060	chr17:3587975	TRPV1	G	A	SNV	.	0.00458716	0.01472
rs774906923	chr17:3588094	TRPV1	C	G	SNV	.	0.00458716	0.0003745
rs534050180	chr17:3588629	TRPV1	C	A	SNV	.	0.0137615	0.000758
rs3837860	chr17:3588654	TRPV1	.	A	insertion	.	0.0642202	0.1028
rs161390	chr17:3588708	TRPV1	A	G	SNV	.	1	0.9984
rs161389	chr17:3588763	TRPV1	G	A	SNV	.	0.119266	0.2024
rs3837859	chr17:3588813	TRPV1	.	A	insertion	.	0.53211	0.5793
rs3837859	chr17:3588813	TRPV1	.	AA	insertion	.	0.123853	0.04016
rs3837859	chr17:3588813	TRPV1	A	-	deletion	.	0.100917	0.1971
rs201774093	chr17:3588826	TRPV1	.	C	insertion	.	0.215596	0.2157
rs520671	chr17:3588826	TRPV1	A	C	SNV	.	0.0917431	0.1593
rs7220415	chr17:3589025	TRPV1	C	A	SNV	.	0.683486	0.6087
rs161388	chr17:3589059	TRPV1	A	G	SNV	.	0.96789	0.9256
rs11400955	chr17:3589209	TRPV1	.	T	insertion	.	0.93578	0.9366
rs11400955	chr17:3589209	TRPV1	.	TT	insertion	.	0.0275229	0.01732
rs12936340	chr17:3589704	TRPV1	G	A	SNV	.	0.59633	0.4992
rs200355689	chr17:3589776	TRPV1	C	T	SNV	.	0.00458716	6.57E-05
rs1435834831	chr7:103128537	NAPEPLD	A	G	SNV	.	0.00458716	1.31E-05
rs877610	chr17:3572196	TRPV1	C	T	SNV	.	0.0275229	0.07265
rs56265426	chr17:3590127	TRPV1	G	A	SNV	.	0.00917431	0.01729
rs161387	chr17:3590239	TRPV1	A	G	SNV	.	0.990826	0.9964
rs7502670	chr17:3590475	TRPV1	G	A	SNV	.	0.683486	0.6225
rs2063136	chr17:3590694	TRPV1	C	T	SNV	.	0.591743	0.4978
rs2277677	chr17:3590806	TRPV1	G	A	SNV	.	0.165138	0.2047
rs74607275	chr17:3590869	TRPV1	G	C	SNV	.	0.0825688	0.01931
rs3216758	chr17:3590905	TRPV1	.	C	insertion	.	0.238532	0.2651
rs181909705	chr17:3590944	TRPV1	G	A	SNV	.	0.0366972	0.001307
rs17706245	chr17:3573696	TRPV1	G	A	SNV	.	0.0275229	0.07445
rs114179863	chr17:3573900	TRPV1	C	T	SNV	not_provided	0.0137615	0.01147
rs200589858	chr17:3591175	TRPV1	C	T	SNV	.	0.00458716	5.91E-05
rs2277676	chr17:3591535	TRPV1	G	A	SNV	.	0.197248	0.2273
rs140611086	chr17:3591545	TRPV1	C	G	SNV	.	0.0458716	0.001615
rs150846	chr17:3591574	TRPV1	A	G	SNV	.	0.385321	0.5123
rs35822717	chr17:3591627	TRPV1	C	T	SNV	.	0.0412844	0.02185
rs111622455	chr17:3591628	TRPV1	G	C	SNV	.	0.110092	0.04032
rs161386	chr17:3591920	TRPV1	A	G	SNV	.	0.651376	0.5293
rs75710589	chr17:3591953	TRPV1	G	A	SNV	.	0.0321101	0.02515
rs34378673	chr17:3577616	TRPV1	A	G	SNV	.	0.0366972	0.08002
rs200640999	chr17:3590992	TRPV1	G	A	SNV	not_provided	0.0183486	0.0005318
rs222748	chr17:3591067	TRPV1	G	A	SNV	.	0.0688073	0.1038
rs147070618	chr20:25323342	ABHD12	G	T	SNV	not_provided	0.00458716	0.0005646
.	chr6:88144100	CNR1	A	G	SNV	.	0.00458716	.
rs729271	chr17:3592745	TRPV1	C	T	SNV	.	0.174312	0.1367
rs141444742	chr17:3592782	TRPV1	T	C	SNV	.	0.00458716	0.0001249
rs115168587	chr17:3592786	TRPV1	G	A	SNV	.	0.0550459	0.02785
rs16953227	chr17:3592811	TRPV1	G	A	SNV	.	0.087156	0.1125
rs934749850	chr17:3592872	TRPV1	C	T	SNV	.	0.00917431	0.0002583
rs3837858	chr17:3592886	TRPV1	.	CACCCA	insertion	.	0.426605	0.3755
rs114671449	chr17:3592893	TRPV1	C	A	SNV	.	0.0137615	0.007804
rs61454261	chr17:3592916	TRPV1	C	T	SNV	.	0.087156	0.1065
rs161385	chr17:3592932	TRPV1	C	G	SNV	.	0.188073	0.196
rs61032100	chr17:3592966	TRPV1	T	C	SNV	.	0.16055	0.1584
rs57419633	chr17:3593081	TRPV1	GTGTGTGTGTGT	-	deletion	.	0.0321101	0.03916
rs57419633	chr17:3593081	TRPV1	GTGTGTGTGTGTGT	-	deletion	.	0.119266	0.1731
rs57419633	chr17:3593081	TRPV1	GTGTGTGTGTGTGTGT	-	deletion	.	0.279817	0.3503
rs57419633	chr17:3593081	TRPV1	GTGTGTGTGTGTGTGTGT	-	deletion	.	0.0275229	0.0328
rs57419633	chr17:3593081	TRPV1	GTGTGTGTGTGTGTGTGTGTGT	-	deletion	.	0.00458716	0.0005403
rs60687522	chr17:3593082	TRPV1	G	T	SNV	.	0.389908	0.6474
rs57260375	chr17:3593084	TRPV1	G	T	SNV	.	0.175	0.6509
rs138289371	chr17:3593102	TRPV1	TGTGTGTGTGTGTGTGTGTGTGTGTGTGTGTGTGTC	-	deletion	.	0.0733945	0.1012
rs12602895	chr17:3593104	TRPV1	G	C	SNV	.	0.16055	0.192
rs1416258968	chr17:3593104	TRPV1	TGTGTGTGTGTGTGTGTGTGTGTGTGTGTGTGTC	-	deletion	.	0.00917431	0.004566
rs1401020454	chr17:3593110	TRPV1	TGTGTGTGTGTGTGTGTGTGTGTGTGTC	-	deletion	.	0.16055	0.1888
rs774595836	chr17:3593114	TRPV1	G	A	SNV	.	0.143519	0.238
rs867349315	chr17:3593116	TRPV1	G	C	SNV	.	0.0882353	0.02021
rs745903661	chr17:3593118	TRPV1	G	C	SNV	.	0.15	0.2799
rs1567672821	chr17:3593118	TRPV1	.	TC	insertion	.	0.01	0.01112
rs879823623	chr17:3593120	TRPV1	G	C	SNV	.	0.00510204	0.01968
rs1278587500	chr17:3593122	TRPV1	TGTGTGTGTGTGTGTC	-	deletion	.	0.09	0.03
rs769647889	chr17:3593124	TRPV1	TGTGTGTGTGTGTC	-	deletion	.	0.142157	0.3157
rs35408484	chr17:3593151	TRPV1	T	C	SNV	.	0.385321	0.3739
rs35075293	chr17:3593156	TRPV1	C	T	SNV	.	0.16055	0.1552
rs222750	chr17:3593189	TRPV1	C	T	SNV	.	0.0321101	0.05253
rs34203267	chr17:3593211	TRPV1	A	G	SNV	.	0.16055	0.1532
rs62069907	chr17:3593244	TRPV1	A	G	SNV	.	0.231481	0.2193
rs62069908	chr17:3593266	TRPV1	C	T	SNV	.	0.231481	0.2121
rs962286320	chr17:3593591	TRPV1	C	T	SNV	.	0.00458716	2.63E-05
rs74672533	chr17:3593606	TRPV1	T	C	SNV	.	0.0137615	0.02785
rs1566790	chr17:3593707	TRPV1	C	T	SNV	.	0.412844	0.4021
rs112604642	chr17:3593777	TRPV1	G	A	SNV	.	0.0183486	0.01956
rs60088710	chr17:3593922	TRPV1	C	T	SNV	.	0.16055	0.1589
rs1976481	chr17:3594020	TRPV1	C	T	SNV	.	0.229358	0.2118
rs190448894	chr17:3594050	TRPV1	C	T	SNV	.	0.00458716	0.001705
rs11869034	chr17:3594053	TRPV1	A	G	SNV	.	0.16055	0.1603
rs57620622	chr17:3594127	TRPV1	.	A	insertion	.	0.163551	0.2016
rs57620622	chr17:3594127	TRPV1	.	AA	insertion	.	0.00934579	0.02072
rs57620622	chr17:3594127	TRPV1	A	-	deletion	.	0.200935	0.1408
rs1248124121	chr17:3594150	TRPV1	.	AG	insertion	.	0.162037	0.04364
rs1298962293	chr17:3594150	TRPV1	AAGAAGCAGC	-	deletion	.	0.00462963	0.001115
rs1287139526	chr17:3594151	TRPV1	AGAAGCAGC	-	deletion	.	0.0277778	0.02724
rs66993441	chr17:3594152	TRPV1	G	-	deletion	.	0.00917431	0.001776
rs1158441030	chr17:3594152	TRPV1	GAAGCAGCAGCAGC	-	deletion	.	0.00458716	0.0003361
rs773915600	chr17:3594154	TRPV1	.	AGC	insertion	.	0.037037	0.02981
rs200674907	chr17:3594154	TRPV1	A	C	SNV	.	0.189815	0.07608
rs773915600	chr17:3594154	TRPV1	AGCAGC	-	deletion	.	0.00925926	0.01804
rs1225740177	chr17:3594155	TRPV1	GCAGC	-	deletion	.	0.00934579	0.02299
rs1259590898	chr17:3594169	TRPV1	C	A	SNV	.	0.00458716	0.0004636
rs10438717	chr17:3594190	TRPV1	T	C	SNV	.	0.146789	0.1467
rs7217945	chr17:3594276	TRPV1	G	A	SNV	.	0.238532	0.2151
rs10438718	chr17:3594287	TRPV1	G	A	SNV	.	0.16055	0.159
rs7217950	chr17:3594293	TRPV1	G	T	SNV	.	0.229358	0.2148
rs79268135	chr17:3594324	TRPV1	.	T	insertion	.	0.00917431	0.01344
rs1801682	chr17:3594470	TRPV1	C	T	SNV	.	0.183486	0.1586
rs75288905	chr17:3594518	TRPV1	C	T	SNV	.	0.00917431	0.0108
rs560421410	chr17:3594649	TRPV1	G	A	SNV	.	0.00458716	0.0001576
rs3744685	chr17:3594690	TRPV1	T	C	SNV	.	0.412844	0.4045
rs3744684	chr17:3595022	TRPV1	A	G	SNV	.	0.238532	0.2159
rs1018186	chr17:3595080	TRPV1	G	A	SNV	.	0.16055	0.1595
rs1018187	chr17:3595117	TRPV1	A	G	SNV	.	0.412844	0.3981
rs114180308	chr17:3595172	TRPV1	G	A	SNV	.	0.00917431	0.01621
rs1018188	chr17:3595325	TRPV1	C	T	SNV	.	0.155963	0.1558
rs76294914	chr17:3595716	TRPV1	G	A	SNV	.	0.0137615	0.0225
rs11867691	chr17:3595734	TRPV1	G	C	SNV	.	0.16055	0.1596
rs161384	chr17:3595774	TRPV1	G	T	SNV	.	0.802752	0.8528
rs11870382	chr17:3595812	TRPV1	A	G	SNV	.	0.16055	0.1593
rs200822733	chr17:3595881	TRPV1	C	T	SNV	.	0.00917431	0.002082
rs7209050	chr17:3595998	TRPV1	G	A	SNV	.	0.16055	0.1593
rs10491214	chr17:3596076	TRPV1	G	C	SNV	.	0.16055	0.1593
rs10491215	chr17:3596159	TRPV1	G	C	SNV	.	0.16055	0.1594
rs73303323	chr17:3596281	TRPV1	T	C	SNV	.	0.16055	0.1594
rs113591328	chr17:3596295	TRPV1	.	CATC	insertion	.	0.00458716	0.006126
rs113591328	chr17:3596295	TRPV1	CATCCATC	-	deletion	.	0.16055	0.1577
rs78972462	chr17:3596390	TRPV1	C	T	SNV	.	0.00458716	0.004989
rs73303325	chr17:3596443	TRPV1	C	T	SNV	.	0.16055	0.1594
rs73303327	chr17:3596528	TRPV1	G	A	SNV	.	0.100917	0.1149
rs549040833	chr17:3596693	TRPV1	C	T	SNV	.	0.00458716	0.001674
rs161383	chr17:3596724	TRPV1	C	G	SNV	.	0.192661	0.2003
rs7211511	chr17:3596744	TRPV1	C	T	SNV	.	0.16055	0.158
rs7211517	chr17:3596752	TRPV1	C	G	SNV	.	0.16055	0.1581
rs114890125	chr17:3596764	TRPV1	C	T	SNV	.	0.0229358	0.02427
rs7214357	chr17:3596899	TRPV1	G	A	SNV	.	0.16055	0.1589
rs148996027	chr17:3596981	TRPV1	G	T	SNV	.	0.00458716	0.0003151
rs144321894	chr17:3597017	TRPV1	C	G	SNV	.	0.00917431	0.01512
rs181284448	chr17:3597073	TRPV1	C	A	SNV	.	0.0137615	0.004882
rs2277675	chr17:3597216	TRPV1	T	C	SNV	.	0.40367	0.3974
rs577393807	chr17:3597217	TRPV1	G	A	SNV	.	0.00917431	0.001885
rs733080	chr17:3597317	TRPV1	T	C	SNV	.	0.40367	0.3976
rs34662119	chr17:3597672	TRPV1	.	T	insertion	.	0.316514	0.2596
rs34662119	chr17:3597672	TRPV1	.	TT	insertion	.	0.087156	0.1028
rs34662119	chr17:3597672	TRPV1	T	-	deletion	.	0.133028	0.1511
rs62069909	chr17:3597711	TRPV1	T	C	SNV	.	0.229358	0.2094
rs77199463	chr17:3598085	TRPV1	A	G	SNV	.	0.0137615	0.02937
rs161382	chr17:3598218	TRPV1	T	C	SNV	.	0.830275	0.8528
rs414742	chr17:3598257	TRPV1	G	A	SNV	.	0.816514	0.8274
rs392574	chr17:3598260	TRPV1	A	G	SNV	.	0.816514	0.8274
rs150339867	chr17:3598372	TRPV1	G	A	SNV	.	0.00458716	0.004749
rs57290148	chr17:3598563	TRPV1	.	T	insertion	.	0.399083	0.3305
rs57290148	chr17:3598563	TRPV1	.	TTTTTT	insertion	.	0.00458716	0.0002141
rs57290148	chr17:3598563	TRPV1	T	-	deletion	.	0.0458716	0.03245
rs57115174	chr17:3598617	TRPV1	A	G	SNV	.	0.169725	0.1462
rs167739	chr17:3598682	TRPV1	T	C	SNV	.	0.830275	0.8529
rs55865244	chr17:3598713	TRPV1	G	C	SNV	.	0.238532	0.2185
rs55808484	chr17:3598714	TRPV1	T	C	SNV	.	0.238532	0.2182
.	chr17:3598753	TRPV1	G	C	SNV	.	0.00458716	.
rs192377537	chr17:3598768	TRPV1	G	A	SNV	.	0.00458716	0.003481
rs113478927	chr17:3598966	TRPV1	C	G	SNV	.	0.0229358	0.01886
rs111246843	chr17:3599087	TRPV1	G	A	SNV	.	0.178899	0.1793
rs111685873	chr17:3599154	TRPV1	A	G	SNV	.	0.178899	0.1825
rs139421049	chr17:3599161	TRPV1	C	T	SNV	.	0.142202	0.1377
rs73303346	chr17:3599426	TRPV1	A	G	SNV	.	0.142202	0.09322
rs147675749	chr17:3599463	TRPV1	A	G	SNV	.	0.0137615	0.006051
rs59478027	chr17:3599475	TRPV1	C	T	SNV	.	0.0183486	0.01567
.	chr17:3599491	TRPV1	.	TTTTTTTTTTAATTTTTGAGACAGAGTCTC	insertion	.	0.00458716	.
.	chr17:3599491	TRPV1	.	TTTTTTTTTTAATTTTTGAGACAGAGTCTCATTCTGTCTCCCAGGCTGGAGTGTACC	insertion	.	0.00917431	.
rs76544983	chr17:3599538	TRPV1	C	T	SNV	.	0.0366972	0.05188
rs116497273	chr17:3599556	TRPV1	G	A	SNV	.	0.0137615	0.02386
rs112654653	chr17:3599578	TRPV1	T	C	SNV	.	0.0366972	0.04773
rs34701684	chr17:3599632	TRPV1	.	TTTTT	insertion	.	0.00917431	0.006916
rs34701684	chr17:3599632	TRPV1	.	TTTTTT	insertion	.	0.0275229	0.02984
rs34701684	chr17:3599632	TRPV1	T	-	deletion	.	0.178899	0.2015
rs111427062	chr17:3599658	TRPV1	CA	-	deletion	.	0.0321101	0.04284
rs116371547	chr17:3599956	TRPV1	G	A	SNV	.	0.0137615	0.02189
rs115680548	chr17:3600045	TRPV1	C	T	SNV	.	0.0137615	0.01924
.	chr17:3600132	TRPV1	C	T	SNV	.	0.00458716	.
rs1203698071	chr17:3600204	TRPV1	T	C	SNV	.	0.00458716	1.31E-05
rs161381	chr17:3600233	TRPV1	T	G	SNV	.	0.830275	0.8533
rs76717675	chr17:3600247	TRPV1	C	T	SNV	.	0.0366972	0.0449
rs112815307	chr17:3600587	TRPV1	A	-	deletion	.	0.0366972	0.04491
rs371846916	chr17:3600589	TRPV1	A	C	SNV	.	0.0366972	0.04485
rs9895612	chr17:3600627	TRPV1	T	C	SNV	.	0.178899	0.1849
rs116184293	chr17:3600924	TRPV1	G	A	SNV	.	0.00458716	0.001169
rs161380	chr17:3601032	TRPV1	A	G	SNV	R	0.816514	0.8333
.	chr17:3601075	TRPV1	C	T	SNV	.	0.00458716	.
rs112721194	chr17:3601081	TRPV1	G	C	SNV	.	0.0183486	0.01667
rs73303356	chr17:3601169	TRPV1	C	G	SNV	.	0.142202	0.1399
rs16942458	chr17:3601261	TRPV1	C	T	SNV	.	0.142202	0.1396
rs161379	chr17:3601373	TRPV1	C	T	SNV	.	0.582569	0.5952
rs161378	chr17:3601380	TRPV1	G	A	SNV	.	0.293578	0.3307
rs74844450	chr17:3601395	TRPV1	A	T	SNV	.	0.0137615	0.01659
rs112851760	chr17:3601546	TRPV1	A	G	SNV	.	0.00917431	0.01212
rs161377	chr17:3601682	TRPV1	C	A	SNV	.	0.701835	0.6705
rs161376	chr17:3601756	TRPV1	T	C	SNV	.	0.747706	0.7731
rs542634576	chr17:3601760	TRPV1	.	T	insertion	.	0.458716	0.4967
rs2075266222	chr17:3601919	TRPV1	T	C	SNV	.	0.00458716	1.32E-05
rs222738	chr17:3601921	TRPV1	C	T	SNV	.	0.0825688	0.08773
rs80277805	chr17:3601926	TRPV1	A	G	SNV	.	0.0275229	0.02741
rs17707155	chr17:3601939	TRPV1	C	T	SNV	.	0.238532	0.2032
rs531035827	chr17:3602155	TRPV1	G	A	SNV	.	0.00458716	0.0009915
rs161375	chr17:3602274	TRPV1	C	A	SNV	.	0.972477	0.9758
rs575914600	chr17:3602382	TRPV1	T	C	SNV	.	0.00458716	0.0003479
rs161374	chr17:3602640	TRPV1	A	G	SNV	.	0.651376	0.7309
rs542667452	chr17:3602685	TRPV1	C	T	SNV	.	0.0137615	0.0001904
rs161373	chr17:3602749	TRPV1	T	C	SNV	.	0.743119	0.7446
rs367645489	chr17:3602901	TRPV1	C	T	SNV	.	0.00458716	0.0002298
rs181171552	chr17:3602903	TRPV1	C	A	SNV	.	0.0183486	0.004656
rs558561743	chr17:3602931	TRPV1	G	A	SNV	.	0.00458716	0.001215
rs161372	chr17:3603073	TRPV1	T	G	SNV	.	0.481651	0.5598
rs111805326	chr17:3603077	TRPV1	G	A	SNV	.	0.0275229	0.02406
rs57989945	chr17:3603140	TRPV1	.	A	insertion	.	0.353211	0.3878
[truncated: 5,416 more rows]
