# Supplementary material for: Genomic and structural analysis of the endocannabinoid system in Moroccans: A novel CNR1 variant (V392A) impairs CB1 receptor stability
Source: PLoS One. 2026 Apr 30;21(4):e0347606. doi: 10.1371/journal.pone.0347606 (PMC13132444; doi:10.1371/journal.pone.0347606)
Supplement: S2 Supplementary — (CSV) [file pone.0347606.s002.csv]

Description	Scientific Name	Query Cover	E value	Per. ident	Acc. Len
cannabinoid receptor 1 [Pan troglodytes]	Pan troglodytes	100%	0	100	472
cannabinoid receptor 1 isoform X1 [Piliocolobus tephrosceles]	Piliocolobus tephrosceles	100%	0	99.79	472
cannabinoid receptor 1 [Gorilla gorilla gorilla]	Gorilla gorilla gorilla	100%	0	99.79	472
cannabinoid receptor 1 [Callithrix jacchus]	Callithrix jacchus	100%	0	99.79	472
cannabinoid receptor 1 [Pan paniscus]	Pan paniscus	100%	0	99.79	472
cannabinoid receptor 1 [Saimiri boliviensis]	Saimiri boliviensis	100%	0	99.58	472
cannabinoid receptor 1 [Suricata suricatta]	Suricata suricatta	100%	0	98.31	472
cannabinoid receptor 1 [Echinops telfairi]	Echinops telfairi	100%	0	98.09	472
cannabinoid receptor 1 [Mustela putorius furo]	Mustela putorius furo	100%	0	98.31	472
cannabinoid receptor 1 isoform X1 [Trichechus manatus latirostris]	Trichechus manatus latirostris	100%	0	98.09	472
cannabinoid receptor 1 [Tamandua tetradactyla]	Tamandua tetradactyla	100%	0	98.09	472
cannabinoid receptor 1 [Rhinolophus sinicus]	Rhinolophus sinicus	100%	0	97.88	472
cannabinoid receptor 1 [Ursus maritimus]	Ursus maritimus	100%	0	97.88	472
cannabinoid receptor 1 isoform X1 [Felis catus]	Felis catus	100%	0	98.09	472
cannabinoid receptor 1 [Camelus ferus]	Camelus ferus	100%	0	98.09	472
cannabinoid receptor 1 [Equus caballus]	Equus caballus	100%	0	97.88	472
cannabinoid receptor 1 [Vicugna pacos]	Vicugna pacos	100%	0	98.09	472
cannabinoid receptor 1 [Phoca vitulina]	Phoca vitulina	100%	0	98.09	472
cannabinoid receptor 1 [Sus scrofa]	Sus scrofa	100%	0	97.88	472
cannabinoid receptor 1 [Tupaia chinensis]	Tupaia chinensis	100%	0	97.88	472
cannabinoid receptor 1 [Choloepus didactylus]	Choloepus didactylus	100%	0	97.67	472
cannabinoid receptor 1 [Equus przewalskii]	Equus przewalskii	100%	0	97.67	472
cannabinoid receptor 1 isoform X1 [Pteropus alecto]	Pteropus alecto	100%	0	97.88	472
cannabinoid receptor 1 isoform X1 [Enhydra lutris kenyoni]	Enhydra lutris kenyoni	100%	0	97.88	472
cannabinoid receptor 1 [Tenrec ecaudatus]	Tenrec ecaudatus	100%	0	97.88	472
cannabinoid receptor 1 isoform X1 [Lemur catta]	Lemur catta	100%	0	97.88	472
cannabinoid receptor 1 [Diceros bicornis minor]	Diceros bicornis minor	100%	0	97.46	472
cannabinoid receptor 1 [Dasypus novemcinctus]	Dasypus novemcinctus	100%	0	97.88	472
cannabinoid receptor 1 [Ailuropoda melanoleuca]	Ailuropoda melanoleuca	100%	0	97.88	472
cannabinoid receptor 1 [Lutra lutra]	Lutra lutra	100%	0	97.88	472
cannabinoid receptor 1 [Panthera uncia]	Panthera uncia	100%	0	97.88	472
cannabinoid receptor 1 [Meles meles]	Meles meles	100%	0	97.88	472
cannabinoid receptor 1 [Balaenoptera musculus]	Balaenoptera musculus	100%	0	97.46	472
cannabinoid receptor 1 isoform X1 [Hippopotamus amphibius kiboko]	Hippopotamus amphibius kiboko	100%	0	97.46	472
cannabinoid receptor 1 isoform X1 [Neophocaena asiaeorientalis asiaeorientalis]	Neophocaena asiaeorientalis asiaeorientalis	100%	0	97.46	472
cannabinoid receptor 1 [Odocoileus virginianus]	Odocoileus virginianus	100%	0	97.46	472
cannabinoid receptor 1 [Bos taurus]	Bos taurus	100%	0	97.46	472
cannabinoid receptor 1 [Callorhinus ursinus]	Callorhinus ursinus	100%	0	97.67	472
cannabinoid receptor 1 [Balaenoptera acutorostrata]	Balaenoptera acutorostrata	100%	0	97.46	472
cannabinoid receptor 1 isoform X1 [Neomonachus schauinslandi]	Neomonachus schauinslandi	100%	0	97.46	472
cannabinoid receptor 1 isoform X1 [Physeter macrocephalus]	Physeter macrocephalus	100%	0	97.46	472
cannabinoid receptor 1 isoform X1 [Delphinus delphis]	Delphinus delphis	100%	0	97.25	472
cannabinoid receptor 1 [Ovis canadensis]	Ovis canadensis	100%	0	97.25	472
cannabinoid receptor 1 [Zalophus californianus]	Zalophus californianus	100%	0	97.46	472
cannabinoid receptor 1 [Oryctolagus cuniculus]	Oryctolagus cuniculus	100%	0	97.46	472
cannabinoid receptor 1 [Nannospalax galili]	Nannospalax galili	100%	0	97.03	472
cannabinoid receptor 1 [Muntiacus reevesi]	Muntiacus reevesi	100%	0	97.03	472
cannabinoid receptor 1 [Microcebus murinus]	Microcebus murinus	100%	0	97.67	471
cannabinoid receptor 1 [Castor canadensis]	Castor canadensis	100%	0	97.25	472
cannabinoid receptor 1 [Moschus berezovskii]	Moschus berezovskii	100%	0	97.25	472
cannabinoid receptor 1 [Saccopteryx bilineata]	Saccopteryx bilineata	100%	0	97.25	471
cannabinoid receptor 1 [Phyllostomus discolor]	Phyllostomus discolor	100%	0	97.46	471
cannabinoid receptor 1 [Talpa occidentalis]	Talpa occidentalis	100%	0	97.46	473
cannabinoid receptor 1 [Manis javanica]	Manis javanica	100%	0	97.03	472
cannabinoid receptor 1 [Fukomys damarensis]	Fukomys damarensis	100%	0	97.25	472
cannabinoid receptor 1 [Cervus canadensis]	Cervus canadensis	100%	0	97.03	472
cannabinoid receptor 1 [Sorex fumeus]	Sorex fumeus	100%	0	97.67	473
cannabinoid receptor 1 [Sturnira hondurensis]	Sturnira hondurensis	100%	0	97.25	471
cannabinoid receptor 1 isoform X1 [Octodon degus]	Octodon degus	100%	0	97.03	472
cannabinoid receptor 1 [Meriones unguiculatus]	Meriones unguiculatus	100%	0	97.04	473
cannabinoid receptor 1 [Desmodus rotundus]	Desmodus rotundus	100%	0	97.25	471
cannabinoid receptor 1 [Mesocricetus auratus]	Mesocricetus auratus	100%	0	97.04	473
cannabinoid receptor 1 [Microtus oregoni]	Microtus oregoni	100%	0	97.04	473
cannabinoid receptor 1 [Sorex araneus]	Sorex araneus	100%	0	97.46	473
cannabinoid receptor 1 [Rattus norvegicus]	Rattus norvegicus	100%	0	97.25	473
cannabinoid receptor 1 [Suncus etruscus]	Suncus etruscus	100%	0	97.04	473
cannabinoid receptor 1 [Marmota monax]	Marmota monax	100%	0	97.25	473
cannabinoid receptor 1 [Ictidomys tridecemlineatus]	Ictidomys tridecemlineatus	100%	0	97.25	473
cannabinoid receptor 1 [Microtus ochrogaster]	Microtus ochrogaster	100%	0	96.83	473
cannabinoid receptor 1 [Erinaceus europaeus]	Erinaceus europaeus	100%	0	96.82	472
cannabinoid receptor 1 [Ochotona princeps]	Ochotona princeps	100%	0	96.61	472
cannabinoid receptor 1 [Rattus rattus]	Rattus rattus	100%	0	97.04	473
cannabinoid receptor 1 [Marmota marmota marmota]	Marmota marmota marmota	100%	0	97.04	473
cannabinoid receptor 1 [Sciurus carolinensis]	Sciurus carolinensis	100%	0	97.04	473
cannabinoid receptor 1 [Heterocephalus glaber]	Heterocephalus glaber	100%	0	96.61	472
cannabinoid receptor 1 [Mus musculus]	Mus musculus	100%	0	97.04	473
cannabinoid receptor 1 [Acomys russatus]	Acomys russatus	100%	0	96.62	473
cannabinoid receptor 1 [Psammomys obesus]	Psammomys obesus	100%	0	96.62	473
cannabinoid receptor 1 [Felis catus]	Felis catus	100%	0	96.19	472
cannabinoid receptor 1 isoform X1 [Arvicola amphibius]	Arvicola amphibius	100%	0	96.83	473
cannabinoid receptor 1 [Onychomys torridus]	Onychomys torridus	100%	0	96.83	473
cannabinoid receptor 1 [Mastomys coucha]	Mastomys coucha	100%	0	96.83	473
cannabinoid receptor 1 [Molossus molossus]	Molossus molossus	100%	0	96.82	471
cannabinoid receptor 1 isoform X1 [Otolemur garnettii]	Otolemur garnettii	100%	0	95.55	472
cannabinoid receptor 1 isoform X1 [Cavia porcellus]	Cavia porcellus	100%	0	96.61	534
cannabinoid receptor 1 [Apodemus sylvaticus]	Apodemus sylvaticus	100%	0	96.83	473
